# Supplementary material for: Effects of microRNA-305 knockdown on brain gene expression associated with division of labor in honey bee colonies (Apis mellifera)
Source: J Exp Biol. 2024 Apr 30;227(8):jeb246785. doi: 10.1242/jeb.246785 (PMC11112348; doi:10.1242/jeb.246785)
Supplement: Table S3. Bioinformatic screening for miRNAs that regulate juvenile hormone (JH) and insulin/insulin-like signaling (IIS). A) Results from RNAhybrid and B) PITA, run with recommended settings. [file jexbio-227-246785-TableS3.xlsx]

## Sheet: Sheet1
Table S3. Bioinformatic screening for miRNAs that regulate juvenile hormone (JH) and insulin/insulin-like signaling (IIS). A) Results from RNAhybrid and B) PITA, run with recommended settings.
A	RNAhybrid				B	PITA
	Gene	MicroRNA	P-value			Gene	MicroRNA	Sites	Score
	ADP/ATP_translocase	ame-miR-6050-5p	0.022871			ADP/ATP translocase	ame-miR-6059-3p	1	-14.42
	ADP/ATP_translocase	ame-miR-927b-5p	0.029319			ADP/ATP translocase	ame-miR-929-5p	1	-11.66
	ADP/ATP_translocase	ame-miR-3766-3p	0.03938			ADP/ATP translocase	ame-miR-9889-3p	1	-11.16
	ADP/ATP_translocase	ame-miR-750-3p	0.040083			ADP/ATP translocase	ame-miR-3786-5p	1	-10.52
	ADP/ATP_translocase	ame-miR-3738-5p	0.040749			ADP/ATP translocase	ame-miR-3766-3p	2	-10.18
	ADP/ATP_translocase	ame-miR-263b-5p	0.045028			ADP/ATP translocase	ame-miR-13b-3p	2	-10.11
	ecdysone-induced_protein 74EF-like	ame-miR-6001-3p	0.009967			ADP/ATP translocase	ame-miR-2944-3p	2	-10.11
	farnesol_dehydrogenase	ame-miR-210-3p	2.5e-05			alpha-2A adrenergic receptor	ame-miR-3776-5p	20	-26.05
	farnesol_dehydrogenase	ame-miR-3789-3p	9.5e-05			alpha-2A adrenergic receptor	ame-miR-3739-3p	12	-21.57
	farnesol_dehydrogenase	ame-miR-3787-5p	0.015561			alpha-2A adrenergic receptor	ame-miR-6050-5p	11	-21.04
	farnesol_dehydrogenase	ame-miR-190-5p	0.026899			alpha-2A adrenergic receptor	ame-miR-9869-5p	12	-20.22
	farnesol_dehydrogenase	ame-miR-316-5p	0.002458			alpha-2A adrenergic receptor	ame-miR-9887-5p	6	-18.99
	farnesol_dehydrogenase	ame-miR-3721-3p	0.002929			alpha-2A adrenergic receptor	ame-miR-3717-5p	43	-18.98
	farnesol_dehydrogenase	ame-miR-3776-5p	0.00553			alpha-2A adrenergic receptor	ame-miR-9867-5p	13	-18.23
	farnesol_dehydrogenase	ame-miR-3751-3p	0.008536			alpha-2A adrenergic receptor	ame-miR-9871-3p	10	-17.9
	farnesol_dehydrogenase	ame-miR-277-3p	0.022165			alpha-2A adrenergic receptor	ame-miR-3746-3p	10	-17.66
	farnesol_dehydrogenase	ame-miR-9878-3p	0.030781			alpha-2A adrenergic receptor	ame-miR-9875-3p	10	-17.63
	InR-2	ame-miR-3751-3p	8e-05			alpha-2A adrenergic receptor	ame-miR-3741-3p	21	-17.56
	InR-2	ame-miR-6003-3p	0.000278			alpha-2A adrenergic receptor	ame-miR-184-3p	10	-17.55
	InR-2	ame-miR-9891-3p	0.000618			alpha-2A adrenergic receptor	ame-miR-3775-5p	12	-17.09
	InR-2	ame-miR-3745-3p	0.000668			alpha-2A adrenergic receptor	ame-miR-92c-5p	9	-16.87
	InR-2	ame-miR-9888-5p	0.017364			alpha-2A adrenergic receptor	ame-miR-9883-5p	14	-16.64
	InR-2	ame-miR-6012-3p	0.017474			alpha-2A adrenergic receptor	ame-miR-193-3p	2	-16.5
	InR-2	ame-miR-3747a-5p	0.001343			alpha-2A adrenergic receptor	ame-miR-9866-5p	12	-16.45
	InR-2	ame-miR-3724-3p	0.001536			alpha-2A adrenergic receptor	ame-miR-3800-3p	7	-16.09
	InR-2	ame-miR-6050-5p	0.001629			alpha-2A adrenergic receptor	ame-miR-6048-3p	10	-16.06
	InR-2	ame-miR-3779-5p	0.002698			alpha-2A adrenergic receptor	ame-miR-316-5p	45	-15.62
	InR-2	ame-miR-3726-5p	0.002775			alpha-2A adrenergic receptor	ame-miR-3049-5p	11	-15.5
	InR-2	ame-miR-9871-3p	0.00295			alpha-2A adrenergic receptor	ame-miR-3779-5p	2	-15.5
	InR-2	ame-miR-375-3p	0.004173			alpha-2A adrenergic receptor	ame-miR-9872-5p	15	-15.12
	InR-2	ame-miR-6050-5p	0.005106			alpha-2A adrenergic receptor	ame-miR-6060-5p	7	-14.95
	InR-2	ame-miR-3751-3p	0.006502			alpha-2A adrenergic receptor	ame-miR-9894-3p	12	-14.76
	InR-2	ame-miR-9885-5p	0.008664			alpha-2A adrenergic receptor	ame-miR-3729-3p	13	-14.75
	InR-2	ame-miR-6000a-5p	0.010216			alpha-2A adrenergic receptor	ame-miR-928-5p	5	-14.72
	InR-2	ame-miR-9883-5p	0.011295			alpha-2A adrenergic receptor	ame-miR-3721-3p	21	-14.71
	InR-2	ame-miR-34-5p	0.018803			alpha-2A adrenergic receptor	ame-miR-14-3p	8	-14.63
	InR-2	ame-miR-9869-5p	0.022815			alpha-2A adrenergic receptor	ame-miR-3732-3p	3	-14.63
	InR-2	ame-miR-3795-5p	0.024485			alpha-2A adrenergic receptor	ame-miR-3751-3p	9	-14.52
	insulin_receptor_substrate_1-B	ame-miR-9895-3p	0.044084			alpha-2A adrenergic receptor	ame-miR-6066-5p	16	-14.51
	insulin_receptor_substrate_1-B	ame-miR-3717-5p	0.047467			alpha-2A adrenergic receptor	ame-miR-6059-3p	17	-14.37
	insulin-like_peptide_receptor	ame-miR-3779-5p	0.003197			alpha-2A adrenergic receptor	ame-miR-3735-5p	15	-14.32
	insulin-like_peptide_receptor	ame-miR-9883-5p	0.003707			alpha-2A adrenergic receptor	ame-miR-3718b-5p	4	-14.05
	insulin-like_peptide_receptor	ame-miR-3741-3p	0.004448			alpha-2A adrenergic receptor	ame-miR-6049-5p	12	-14.02
	insulin-like_peptide_receptor	ame-miR-6003-3p	0.006943			alpha-2A adrenergic receptor	ame-miR-34-5p	5	-13.88
	insulin-like_peptide_receptor	ame-miR-3753-5p	0.008915			alpha-2A adrenergic receptor	ame-miR-6000b-3p	18	-13.66
	insulin-like_peptide_receptor	ame-miR-3718a-3p	0.009485			alpha-2A adrenergic receptor	ame-miR-3801-5p	11	-13.52
	insulin-like_peptide_receptor	ame-miR-10-5p	0.01064			alpha-2A adrenergic receptor	ame-miR-3755-5p	20	-13.18
	insulin-like_peptide_receptor	ame-miR-3777-3p	0.011505			alpha-2A adrenergic receptor	ame-miR-6012-3p	18	-13
	insulin-like_peptide_receptor	ame-miR-3790-5p	0.012471			alpha-2A adrenergic receptor	ame-miR-3794-5p	21	-12.99
	insulin-like_peptide_receptor	ame-miR-3739-3p	0.015734			alpha-2A adrenergic receptor	ame-miR-315-5p	28	-12.87
	insulin-like_peptide_receptor	ame-miR-6004-3p	0.019389			alpha-2A adrenergic receptor	ame-miR-6042-3p	12	-12.79
	insulin-like_peptide_receptor	ame-miR-1006-3p	0.020214			alpha-2A adrenergic receptor	ame-miR-3750-5p	16	-12.78
	insulin-like_peptide_receptor	ame-miR-6050-5p	0.022071			alpha-2A adrenergic receptor	ame-miR-3765-5p	34	-12.78
	insulin-like_peptide_receptor	ame-miR-305-5p	0.024457			alpha-2A adrenergic receptor	ame-miR-6063-3p	26	-12.72
	insulin-like_peptide_receptor	ame-miR-981-3p	0.025217			alpha-2A adrenergic receptor	ame-miR-3789-3p	8	-12.65
	insulin-like_peptide_receptor	ame-miR-9895-3p	0.028077			alpha-2A adrenergic receptor	ame-miR-6045-5p	5	-12.59
	insulin-like_peptide_receptor	ame-miR-3732-3p	0.031177			alpha-2A adrenergic receptor	ame-miR-6040-3p	10	-12.52
	insulin-like_peptide_receptor	ame-miR-9877-3p	0.034931			alpha-2A adrenergic receptor	ame-miR-3722-5p	27	-12.49
	insulin-like_peptide_receptor	ame-miR-3776-5p	0.034966			alpha-2A adrenergic receptor	ame-miR-318-3p	5	-12.47
	insulin-like_peptide_receptor	ame-miR-9878-3p	0.035927			alpha-2A adrenergic receptor	ame-miR-278-3p	18	-12.37
	insulin-like_peptide_receptor	ame-miR-3776-5p	0.038686			alpha-2A adrenergic receptor	ame-miR-6044-5p	5	-12.32
	insulin-like_peptide_receptor	ame-miR-3717-5p	0.040314			alpha-2A adrenergic receptor	ame-miR-3718c-5p	6	-12.31
	insulin-like_peptide_receptor	ame-miR-3785-3p	0.045053			alpha-2A adrenergic receptor	ame-miR-6002-5p	11	-12.09
	insulin-like_peptide_receptor	ame-miR-9875-3p	0.045791			alpha-2A adrenergic receptor	ame-miR-2765-3p	8	-11.98
	insulin-like_peptide_receptor	ame-miR-9880-3p	0.04594			alpha-2A adrenergic receptor	ame-miR-3764-3p	45	-11.98
	insulin-like_peptide_receptor	ame-miR-6002-5p	0.047143			alpha-2A adrenergic receptor	ame-miR-9895-3p	11	-11.98
	insulin-like_peptide_receptor	ame-miR-3786-5p	0.048273			alpha-2A adrenergic receptor	ame-miR-3761-5p	18	-11.93
	insulin-like_peptide_receptor	ame-miR-3741-3p	0.000446			alpha-2A adrenergic receptor	ame-miR-6061-3p	14	-11.82
	insulin-like_peptide_receptor	ame-miR-6056-5p	0.000495			alpha-2A adrenergic receptor	ame-miR-9889-3p	12	-11.68
	juvenile_hormone_acid_O-methyltransferase	ame-miR-6043-3p	0.000824			alpha-2A adrenergic receptor	ame-miR-6001-3p	38	-11.65
	kruppel_homolog_1	ame-miR-3776-5p	0.027506			alpha-2A adrenergic receptor	ame-miR-3727-3p	13	-11.62
	kruppel_homolog_2	ame-miR-6066-5p	0.027636			alpha-2A adrenergic receptor	ame-miR-8-3p	8	-11.59
	probable_citrate_synthase_2	ame-miR-3798-3p	0.005838			alpha-2A adrenergic receptor	ame-miR-981-3p	18	-11.54
	Vitellogenin	ame-miR-87-3p	0.01026			alpha-2A adrenergic receptor	ame-miR-965-3p	8	-11.44
	Vitellogenin	ame-miR-252b-5p	0.028553			alpha-2A adrenergic receptor	ame-miR-3734-3p	19	-11.43
						alpha-2A adrenergic receptor	ame-miR-6056-5p	10	-11.4
						alpha-2A adrenergic receptor	ame-miR-9880-3p	9	-11.27
						alpha-2A adrenergic receptor	ame-miR-281-3p	7	-11.23
						alpha-2A adrenergic receptor	ame-miR-6047a-5p	6	-11.13
						alpha-2A adrenergic receptor	ame-miR-3718a-3p	5	-11.05
						alpha-2A adrenergic receptor	ame-miR-3788-5p	15	-11.05
						alpha-2A adrenergic receptor	ame-miR-1-3p	17	-10.97
						alpha-2A adrenergic receptor	ame-miR-3728-5p	9	-10.89
						alpha-2A adrenergic receptor	ame-miR-9879-3p	8	-10.84
						alpha-2A adrenergic receptor	ame-miR-6002-3p	23	-10.66
						alpha-2A adrenergic receptor	ame-miR-9886-3p	3	-10.62
						alpha-2A adrenergic receptor	ame-miR-9876-3p	11	-10.6
						alpha-2A adrenergic receptor	ame-miR-9877-3p	5	-10.55
						alpha-2A adrenergic receptor	ame-miR-9884-3p	8	-10.51
						alpha-2A adrenergic receptor	ame-miR-275-3p	1	-10.48
						alpha-2A adrenergic receptor	ame-miR-9874-5p	23	-10.32
						alpha-2A adrenergic receptor	ame-miR-29b-3p	1	-10.3
						alpha-2A adrenergic receptor	ame-miR-6004-5p	11	-10.3
						alpha-2A adrenergic receptor	ame-miR-6065-3p	17	-10.26
						alpha-2A adrenergic receptor	ame-miR-3752-3p	20	-10.25
						alpha-2A adrenergic receptor	ame-miR-263b-5p	1	-10.14
						alpha-2A adrenergic receptor	ame-miR-3740-5p	33	-10.14
						alpha-2A adrenergic receptor	ame-miR-9864-5p	16	-10.13
						alpha-2A adrenergic receptor	ame-miR-3796-3p	3	-10.07
						alpha-2A adrenergic receptor	ame-miR-6053-5p	12	-10.07
						alpha-2A adrenergic receptor	ame-miR-375-3p	27	-10.06
						alpha-2A adrenergic receptor	ame-miR-3719-3p	9	-10.05
						alpha-2A adrenergic receptor	ame-miR-9890-5p	18	-10
						ATP-citrate synthase	ame-miR-3718c-5p	2	-14.22
						ATP-citrate synthase	ame-miR-1-3p	3	-10.43
						ecdysone-induced protein 74EF-like	ame-miR-316-5p	4	-14.96
						ecdysone-induced protein 74EF-like	ame-miR-6006-3p	23	-11.61
						farnesol dehydrogenase	ame-miR-190-5p	1	-10.6
						farnesol dehydrogenase	ame-miR-282-5p	1	-15.65
						farnesol dehydrogenase	ame-miR-9895-3p	1	-13.26
						farnesol dehydrogenase	ame-miR-928-5p	1	-11.09
						farnesol dehydrogenase	ame-miR-193-3p	1	-11.08
						farnesol dehydrogenase	ame-miR-9880-3p	2	-10.09
						farnesol dehydrogenase	ame-miR-210-3p	1	-16.33
						farnesol dehydrogenase	ame-miR-3789-3p	1	-14.74
						farnesol dehydrogenase	ame-miR-6048-3p	1	-14.05
						farnesol dehydrogenase	ame-miR-3776-5p	1	-11.96
						flotillin-1	ame-miR-3792-5p	2	-13.01
						flotillin-1	ame-miR-3794-5p	3	-11.42
						flotillin-1	ame-miR-6000a-5p	1	-10.62
						flotillin-1	ame-miR-190-5p	11	-10.12
						ILP-2	ame-miR-9890-5p	1	-13.95
						ILP-2	ame-miR-3737-5p	2	-10.94
						InR-2	ame-miR-9887-5p	1	-16.98
						InR-2	ame-miR-9871-3p	1	-15.55
						InR-2	ame-miR-6050-5p	3	-14.07
						InR-2	ame-miR-9869-5p	2	-13.98
						InR-2	ame-miR-3779-5p	1	-13.6
						InR-2	ame-miR-9885-5p	1	-12.28
						InR-2	ame-miR-375-3p	1	-12.24
						InR-2	ame-miR-9894-3p	1	-11.68
						InR-2	ame-miR-3747a-5p	1	-10.5
						insulin receptor substrate 1-B	ame-miR-3751-3p	1	-18.06
						insulin receptor substrate 1-B	ame-miR-6048-3p	3	-17.99
						insulin receptor substrate 1-B	ame-miR-9878-3p	3	-17.39
						insulin receptor substrate 1-B	ame-miR-3717-5p	7	-16.04
						insulin receptor substrate 1-B	ame-miR-3741-3p	3	-15.99
						insulin receptor substrate 1-B	ame-miR-31a-5p	5	-14.14
						insulin receptor substrate 1-B	ame-miR-9877-3p	3	-13.9
						insulin receptor substrate 1-B	ame-miR-3778-3p	62	-12.7
						insulin receptor substrate 1-B	ame-miR-9875-3p	2	-12.5
						insulin receptor substrate 1-B	ame-miR-34-5p	2	-12.48
						insulin receptor substrate 1-B	ame-miR-965-5p	5	-12.41
						insulin receptor substrate 1-B	ame-miR-929-5p	6	-11.82
						insulin receptor substrate 1-B	ame-miR-6000b-3p	6	-11.79
						insulin receptor substrate 1-B	ame-miR-6056-5p	2	-11.79
						insulin receptor substrate 1-B	ame-miR-3765-5p	45	-11.59
						insulin receptor substrate 1-B	ame-miR-6043-3p	2	-11.56
						insulin receptor substrate 1-B	ame-miR-3718b-5p	1	-11.49
						insulin receptor substrate 1-B	ame-miR-281-3p	2	-11.37
						insulin receptor substrate 1-B	ame-miR-3718c-5p	1	-11.34
						insulin receptor substrate 1-B	ame-miR-6046-3p	5	-11.16
						insulin receptor substrate 1-B	ame-miR-6050-5p	3	-11.09
						insulin receptor substrate 1-B	ame-miR-9873-3p	14	-11.07
						insulin receptor substrate 1-B	ame-miR-3746-3p	1	-10.88
						insulin receptor substrate 1-B	ame-miR-3793-5p	5	-10.82
						insulin receptor substrate 1-B	ame-miR-3794-5p	2	-10.64
						insulin receptor substrate 1-B	ame-miR-2796-3p	1	-10.52
						insulin receptor substrate 1-B	ame-miR-3735-5p	4	-10.5
						insulin receptor substrate 1-B	ame-miR-184-3p	1	-10.42
						insulin receptor substrate 1-B	ame-miR-375-3p	8	-10.42
						insulin receptor substrate 1-B	ame-miR-6055-5p	5	-10.17
						insulin receptor substrate 1-B	ame-miR-133-3p	1	-10.13
						insulin receptor substrate 1-B	ame-miR-9866-5p	1	-10.03
						insulin receptor substrate 1-B	ame-miR-6063-3p	7	-10
						insulin-like peptide receptor	ame-miR-9894-3p	2	-24.28
						insulin-like peptide receptor	ame-miR-9883-5p	1	-22.6
						insulin-like peptide receptor	ame-miR-6056-5p	6	-21.33
						insulin-like peptide receptor	ame-miR-3741-3p	2	-20.09
						insulin-like peptide receptor	ame-miR-3776-5p	7	-18.29
						insulin-like peptide receptor	ame-miR-3792-5p	1	-18.03
						insulin-like peptide receptor	ame-miR-3779-5p	1	-16.95
						insulin-like peptide receptor	ame-miR-3739-3p	1	-16.36
						insulin-like peptide receptor	ame-miR-278-3p	1	-14.73
						insulin-like peptide receptor	ame-miR-3718b-5p	3	-13.23
						insulin-like peptide receptor	ame-miR-125-5p	1	-12.81
						insulin-like peptide receptor	ame-miR-6059-3p	6	-12.79
						insulin-like peptide receptor	ame-miR-6049-5p	3	-12.41
						insulin-like peptide receptor	ame-miR-9874-5p	2	-12.1
						insulin-like peptide receptor	ame-miR-3718a-3p	1	-11.92
						insulin-like peptide receptor	ame-miR-92c-3p	1	-11.67
						insulin-like peptide receptor	ame-miR-3777-3p	2	-11.48
						insulin-like peptide receptor	ame-miR-12-5p	2	-10.99
						insulin-like peptide receptor	ame-miR-305-5p	2	-10.67
						insulin-like peptide receptor	ame-miR-10-5p	1	-10.19
						insulin-like peptide receptor	ame-miR-282-5p	1	-10.15
						insulin-like peptide receptor	ame-miR-3717-5p	9	-13.26
						juvenile hormone acid O-methyltransferase	ame-miR-6043-3p	1	-12.88
						kruppel homolog 1	ame-miR-7-5p	1	-15.11
						kruppel homolog 1	ame-miR-9867-5p	1	-12.51
						kruppel homolog 1	ame-miR-3794-5p	1	-11.51
						methyl farnesoate epoxidase	ame-miR-3781-3p	1	-11.54
						octopamine receptor beta-1R	ame-miR-92b-3p	1	-12.55
						octopamine receptor beta-1R	ame-miR-3761-5p	1	-11.74
						octopamine receptor beta-1R	ame-miR-14-3p	3	-10.9
						octopamine receptor beta-2R	ame-miR-3776-5p	4	-23.51
						octopamine receptor beta-2R	ame-miR-3739-3p	5	-21.87
						octopamine receptor beta-2R	ame-miR-3751-3p	1	-21.6
						octopamine receptor beta-2R	ame-miR-3049-5p	7	-21.35
						octopamine receptor beta-2R	ame-miR-3746-3p	6	-17.99
						octopamine receptor beta-2R	ame-miR-6066-5p	13	-16.67
						octopamine receptor beta-2R	ame-miR-9867-5p	6	-16.13
						octopamine receptor beta-2R	ame-miR-6054-3p	8	-16.1
						octopamine receptor beta-2R	ame-miR-3782-5p	1	-16.03
						octopamine receptor beta-2R	ame-miR-6042-3p	5	-15.86
						octopamine receptor beta-2R	ame-miR-6048-3p	3	-15.86
						octopamine receptor beta-2R	ame-miR-9869-5p	6	-15.43
						octopamine receptor beta-2R	ame-miR-3777-3p	10	-15.23
						octopamine receptor beta-2R	ame-miR-9874-5p	6	-14.59
						octopamine receptor beta-2R	ame-miR-9870-5p	4	-14.36
						octopamine receptor beta-2R	ame-miR-9888-5p	4	-14.33
						octopamine receptor beta-2R	ame-miR-3718b-5p	5	-14.26
						octopamine receptor beta-2R	ame-miR-6059-3p	8	-13.55
						octopamine receptor beta-2R	ame-miR-3741-3p	6	-13.38
						octopamine receptor beta-2R	ame-miR-9878-3p	3	-13.09
						octopamine receptor beta-2R	ame-miR-3726-5p	3	-12.99
						octopamine receptor beta-2R	ame-miR-3795-5p	6	-12.92
						octopamine receptor beta-2R	ame-miR-928-5p	1	-12.74
						octopamine receptor beta-2R	ame-miR-9876-3p	11	-12.73
						octopamine receptor beta-2R	ame-miR-6056-5p	4	-12.56
						octopamine receptor beta-2R	ame-miR-9871-3p	4	-12.54
						octopamine receptor beta-2R	ame-miR-6061-3p	6	-12.4
						octopamine receptor beta-2R	ame-miR-6047a-5p	2	-12.36
						octopamine receptor beta-2R	ame-miR-3717-5p	25	-11.84
						octopamine receptor beta-2R	ame-miR-6046-3p	8	-11.84
						octopamine receptor beta-2R	ame-miR-6063-3p	14	-11.68
						octopamine receptor beta-2R	ame-miR-6000b-3p	15	-11.65
						octopamine receptor beta-2R	ame-miR-6055-5p	13	-11.48
						octopamine receptor beta-2R	ame-miR-124-3p	6	-11.44
						octopamine receptor beta-2R	ame-miR-3775-5p	4	-11.37
						octopamine receptor beta-2R	ame-miR-6047b-3p	5	-11.12
						octopamine receptor beta-2R	ame-miR-6001-5p	6	-11.11
						octopamine receptor beta-2R	ame-miR-3725-3p	6	-11.08
						octopamine receptor beta-2R	ame-miR-6049-5p	12	-10.88
						octopamine receptor beta-2R	ame-miR-9884-3p	3	-10.83
						octopamine receptor beta-2R	ame-miR-3722-5p	14	-10.8
						octopamine receptor beta-2R	ame-miR-9865-5p	9	-10.77
						octopamine receptor beta-2R	ame-miR-6004-5p	9	-10.76
						octopamine receptor beta-2R	ame-miR-3740-5p	20	-10.72
						octopamine receptor beta-2R	ame-miR-6003-5p	4	-10.7
						octopamine receptor beta-2R	ame-miR-3747b-5p	9	-10.64
						octopamine receptor beta-2R	ame-miR-9877-3p	5	-10.62
						octopamine receptor beta-2R	ame-miR-3718c-5p	3	-10.58
						octopamine receptor beta-2R	ame-miR-9894-3p	4	-10.58
						octopamine receptor beta-2R	ame-miR-3796-3p	2	-10.5
						octopamine receptor beta-2R	ame-miR-965-5p	9	-10.49
						octopamine receptor beta-2R	ame-miR-1-3p	10	-10.47
						octopamine receptor beta-2R	ame-miR-3794-5p	9	-10.46
						octopamine receptor beta-2R	ame-miR-3791-3p	3	-10.22
						octopamine receptor beta-2R	ame-miR-3716b-3p	9	-10.21
						octopamine receptor beta-2R	ame-miR-9866-5p	6	-10.19
						octopamine receptor beta-2R	ame-miR-9881-5p	8	-10.07
						octopamine receptor beta-2R	ame-miR-3776-5p	1	-25.81
						octopamine receptor beta-2R	ame-miR-6056-5p	4	-19.42
						octopamine receptor beta-2R	ame-miR-3741-3p	1	-18.7
						octopamine receptor beta-2R	ame-miR-3726-5p	1	-16.65
						octopamine receptor beta-2R	ame-miR-965-5p	3	-15.82
						octopamine receptor beta-2R	ame-miR-3792-5p	3	-15.3
						octopamine receptor beta-2R	ame-miR-9875-3p	2	-15.14
						octopamine receptor beta-2R	ame-miR-6042-3p	1	-13.72
						octopamine receptor beta-2R	ame-miR-9892-3p	1	-13.72
						octopamine receptor beta-2R	ame-miR-6004-5p	3	-13.46
						octopamine receptor beta-2R	ame-miR-3740-5p	4	-13.12
						octopamine receptor beta-2R	ame-miR-928-5p	1	-12.9
						octopamine receptor beta-2R	ame-miR-3796-3p	1	-12.45
						octopamine receptor beta-2R	ame-miR-3717-5p	5	-12.33
						octopamine receptor beta-2R	ame-miR-315-5p	3	-12.14
						octopamine receptor beta-2R	ame-miR-3794-5p	2	-12.06
						octopamine receptor beta-2R	ame-miR-6049-5p	2	-10.96
						octopamine receptor beta-2R	ame-miR-7-5p	2	-10.95
						octopamine receptor beta-2R	ame-miR-9866-5p	2	-10.95
						octopamine receptor beta-2R	ame-miR-184-3p	2	-10.38
						octopamine receptor beta-2R	ame-miR-3715-5p	1	-10.2
						octopamine receptor beta-2R	ame-miR-6048-3p	1	-10.16
						octopamine receptor beta-2R	ame-miR-3775-5p	1	-10.11
						octopamine receptor beta-2R	ame-miR-3771-3p	1	-11.76
						octopamine receptor beta-2R	ame-miR-124-3p	1	-12.09
						octopamine receptor beta-3R	ame-miR-3722-5p	2	-12.21
						octopamine receptor beta-3R	ame-miR-9866-5p	2	-11.54
						octopamine receptor beta-3R	ame-miR-6050-5p	1	-11.39
						octopamine receptor beta-3R	ame-miR-3780-5p	1	-11.31
						octopamine receptor beta-3R	ame-miR-2-3p	2	-11.13
						octopamine receptor beta-3R	ame-miR-9892-3p	1	-11
						octopamine receptor beta-3R	ame-miR-9867-5p	1	-10.34
						octopamine receptor beta-3R	ame-miR-2944-3p	2	-10.13
						octopamine receptor	ame-miR-3789-3p	2	-13.19
						probable citrate synthase 2	ame-miR-9887-5p	1	-15.5
						probable citrate synthase 2	ame-miR-34-5p	1	-15.19
						probable citrate synthase 2	ame-miR-8-3p	7	-13.77
						probable citrate synthase 2	ame-miR-317-3p	1	-11.71
						probable citrate synthase 2	ame-miR-989-3p	1	-11.23
						probable citrate synthase 2	ame-miR-210-3p	2	-10.4
						probable citrate synthase 2	ame-miR-3778-3p	5	-10.39
						probable citrate synthase 2	ame-miR-6051-3p	3	-10.1
						tyrosine decarboxylase	ame-miR-9869-5p	1	-14.41
						tyrosine decarboxylase	ame-miR-190-5p	4	-12.24
						tyrosine decarboxylase	ame-miR-3755-5p	5	-11.99
						tyrosine decarboxylase	ame-miR-6001-5p	2	-11.11
						tyrosine decarboxylase	ame-miR-9865-5p	7	-11.04
						tyrosine decarboxylase	ame-miR-928-5p	1	-10.77
						tyrosine decarboxylase	ame-miR-3781-3p	3	-10.44
						tyrosine decarboxylase	ame-miR-9892-3p	1	-10.38
						ultraspiracle	ame-miR-316-5p	17	-15.57
						ultraspiracle	ame-miR-980-3p	1	-13.79
						ultraspiracle	ame-miR-3721-3p	9	-13.65
						ultraspiracle	ame-miR-3761-5p	6	-13.55
						ultraspiracle	ame-miR-6006-3p	32	-13.55
						ultraspiracle	ame-miR-9878-3p	3	-12.38
						ultraspiracle	ame-miR-3759-3p	5	-11.97
						ultraspiracle	ame-miR-6053-5p	3	-11.22
						ultraspiracle	ame-miR-9866-5p	5	-11.2
						ultraspiracle	ame-miR-9875-3p	2	-10.87
						ultraspiracle	ame-miR-3724-3p	2	-10.66
						ultraspiracle	ame-miR-190-5p	11	-10.64
						ultraspiracle	ame-miR-3751-3p	1	-10.63
						ultraspiracle	ame-miR-9876-3p	1	-10.6
						ultraspiracle	ame-miR-3772-3p	13	-10.56
						ultraspiracle	ame-miR-6054-3p	1	-10.52
						ultraspiracle	ame-miR-210-3p	9	-10.39
						ultraspiracle	ame-miR-6001-3p	15	-10.38
						ultraspiracle	ame-miR-6041-3p	10	-10.13
						ultraspiracle	ame-miR-3735-5p	3	-10.07
						Vitellogenin	ame-miR-9875-3p	1	-12.87
						Vitellogenin	ame-miR-6050-5p	1	-11.77
						Vitellogenin	ame-miR-6043-3p	2	-10.99
						Vitellogenin	ame-miR-2796-3p	1	-10.32
						Vitellogenin	ame-miR-9880-3p	2	-10.2
