# Supplementary material for: Effects of microRNA-305 knockdown on brain gene expression associated with division of labor in honey bee colonies (Apis mellifera)
Source: J Exp Biol. 2024 Apr 30;227(8):jeb246785. doi: 10.1242/jeb.246785 (PMC11112348; doi:10.1242/jeb.246785)
Supplement: Table S4. Differentially expressed genes (DEGs) in abdominal fat body and brain in response to ame-miR-305-5p knockdown in the fat body. Colony as a blocking factor, FDR < 0.05. Includes logFC, gene identifiers, gene descriptions, and D. melanogaster orthologs. [file jexbio-227-246785-TableS4.xlsx]

## Sheet: Sheet1
Table S4. Differentially expressed genes (DEGs) in abdominal fat body and brain in response to ame-miR-305-5p knockdown in the fat body. Colony as a blocking factor, FDR < 0.05. Includes logFC, gene identifiers, gene descriptions, and D. melanogaster orthologs.
Genes upregulated in fat body with antag-305 treatment
Differential Expression Results						Honey bee conversions				D. melanogaster ortholog conversions
geneID	logFC	logCPM	F	PValue	FDR	BEEBASE	LOCGeneID	Name	hb.gene.name	dmel.flybase.protein	dmel.flybase.gene	dmel.flybase.name	dmel.flybase.symbol
gene10427	-0.776055	3.64172	30.4133	6.76282e-07	0.00598104	GB47799	410468	LOC410468	protein hairy	FBpp0076296	FBgn0001168	hairy	h
gene9879	-0.644898	6.11556	23.4204	8.60995e-06	0.0198833	GB49390	552694	LOC552694	PTP-ER	NA	NA	NA	NA
gene10613	-1.25409	1.45034	20.3924	2.78401e-05	0.0410363	GB43778	409822	LOC409822	enhancer of split m7 protein	FBpp0084329	FBgn0002735	Enhancer of split mgamma, helix-loop-helix	E(spl)mgamma-HLH
Genes downregulated in fat body with antag-305 treatment
Differential Expression Results						Honey bee conversions				D. melanogaster ortholog conversions
geneID	logFC	logCPM	F	PValue	FDR	BEEBASE	LOCGeneID	Name	hb.gene.name	dmel.flybase.protein	dmel.flybase.gene	dmel.flybase.name	dmel.flybase.symbol
gene4071	0.601409	5.73191	24.5667	5.58838e-06	0.0198833	GB52325	724561	LOC724561	E3 ubiquitin-protein ligase DCST1 isoform X1	FBpp0306188	FBgn0086916	sneaky	snky
gene9006	0.26845	4.45568	23.3059	8.9929e-06	0.0198833	GB45077	413667	LOC413667	G2/mitotic-specific cyclin-B3	FBpp0084103	FBgn0015625	Cyclin B3	CycB3
gene736	0.438641	5.27609	21.9278	1.52634e-05	0.026998	GB44745	100576131	LOC100576131	NA	NA	NA	NA	NA
Genes upregulated in the brain with antag-305 treatment
Differential Expression Results						Honey bee conversions				D. melanogaster ortholog conversions
geneID	logFC	logCPM	F	PValue	FDR	BEEBASE	LOCGeneID	Name	hb.gene.name	dmel.flybase.protein	dmel.flybase.gene	dmel.flybase.name	dmel.flybase.symbol
gene1916	0.899585	9.07022	62.7568	3.50026e-11	1.19357e-07	NA	107966102	LOC107966102	NA	NA	NA	NA	NA
gene11558	0.645304	6.20813	62.3168	3.92709e-11	1.19357e-07	GB50141	409664	LOC409664	erythroid differentiation-related factor 1 isoform X1	FBpp0076297	FBgn0035923	-	CG6511
gene6087	0.518189	6.35322	65.3701	1.78194e-11	1.19357e-07	GB42501	408923	LOC408923	transcription initiation factor TFIID subunit 4 isoform X4	FBpp0089259	FBgn0010280	TBP-associated factor 4	Taf4
gene1913	0.477303	11.1267	60.5002	6.34216e-11	1.4457e-07	NA	107966103	LOC107966103	NA	NA	NA	NA	NA
gene2724	0.919816	2.51621	55.3412	2.57413e-10	3.91182e-07	GB51481	551970	LOC551970	dual oxidase isoform X2	FBpp0289611	FBgn0283531	Dual oxidase	Duox
gene2726	1.13484	1.28124	49.4863	1.36245e-09	1.77469e-06	GB51482	413858	LOC413858	NA	NA	NA	NA	NA
gene389	0.613182	7.61818	48.3255	1.9156e-09	1.94071e-06	GB40746	412287	LOC412287	FK506-binding protein 59 isoform X1	FBpp0079468	FBgn0029174	FK506-binding protein 59kD	Fkbp59
gene12054	0.534529	5.61744	48.3418	1.90642e-09	1.94071e-06	GB51276	551848	LOC551848	NA	NA	NA	NA	NA
gene6293	0.633082	6.1194	47.3034	2.59364e-09	2.14989e-06	GB52591	100576381	LOC100576381	NA	NA	NA	NA	NA
gene8328	0.390433	9.50132	47.4944	2.45032e-09	2.14989e-06	GB51125	551143	LOC551143	inositol-3-phosphate synthase 1-B isoform X1	FBpp0088368	FBgn0025885	myo-inositol-1-phosphate synthase	Inos
gene9367	0.259968	6.74917	46.7496	3.06004e-09	2.32512e-06	GB44876	100576421	LOC100576421	NA	NA	NA	NA	NA
gene4879	0.307437	7.81862	43.5773	8.02384e-09	5.22581e-06	GB45758	408867	LOC408867	alpha,alpha-trehalose-phosphate synthase [UDP-forming] isoform X2	FBpp0077121	FBgn0027560	Trehalose-6-phosphate synthase 1	Tps1
gene3306	0.396316	5.82088	42.9502	9.74176e-09	5.92169e-06	GB53068	412067	LOC412067	cysteine and histidine-rich domain-containing protein	FBpp0083939	FBgn0029503	CHORD	CHORD
gene9980	0.354615	6.25927	42.7263	1.04434e-08	5.95141e-06	GB52079	413223	LOC413223	rapamycin-insensitive companion of mTOR	FBpp0310227	FBgn0031006	rapamycin-insensitive companion of Tor	rictor
gene8827	0.384524	5.70296	42.4671	1.13213e-08	6.07222e-06	GB49255	100578112	LOC100578112	adenylate kinase isoenzyme 5	FBpp0304515	FBgn0032083	-	CG9541
gene11493	1.2583	9.19541	42.0603	1.28553e-08	6.51191e-06	GB50609	410620	LOC410620	heat shock protein Hsp70Ab-like	NA	NA	NA	NA
gene4180	0.700896	8.57575	40.9027	1.85062e-08	8.88103e-06	GB46774	411071	LOC411071	dnaJ protein homolog 1	FBpp0297900	FBgn0031322	-	CG5001
gene3794	0.482808	8.03637	39.5625	2.83658e-08	1.23162e-05	NA	102656934	LOC102656934	stress-induced-phosphoprotein 1	FBpp0077790	FBgn0024352	Stress induced phosphoprotein 1	Stip1
gene9054	0.525828	6.07836	38.8188	3.60401e-08	1.44252e-05	GB45040	410326	LOC410326	Krueppel-like factor 10	FBpp0077743	FBgn0043364	cabut	cbt
gene2611	0.477077	8.59749	38.7891	3.63874e-08	1.44252e-05	GB49117	409587	Hsc70-3	heat shock protein cognate 3 precursor	FBpp0073447	FBgn0001218	Heat shock 70-kDa protein cognate 3	Hsc70-3
gene9005	0.307788	5.22159	37.2843	5.94086e-08	2.16675e-05	GB45106	413668	LOC413668	run domain Beclin-1-interacting and cysteine-rich domain-containing protein	FBpp0071166	FBgn0030055	-	CG12772
gene11348	0.301441	4.39049	37.3699	5.77633e-08	2.16675e-05	GB49466	410632	LOC410632	G protein-coupled receptor kinase 2	FBpp0085149	FBgn0261988	G protein-coupled receptor kinase 2	Gprk2
gene9395	0.384029	7.41691	36.8179	6.92618e-08	2.42896e-05	GB43168	409943	Ip3k	inositol 1,4,5-triphosphate kinase isoform X2	FBpp0311962	FBgn0283680	Inositol 1,4,5-triphosphate kinase 2	IP3K2
gene11104	1.01961	1.2088	36.3393	8.11395e-08	2.74011e-05	NA	102655815	LOC102655815	uncharacterized protein LOC102655815	FBpp0075237	FBgn0036583	-	CG13055
gene1854	0.296572	4.01612	35.9865	9.12263e-08	2.97072e-05	GB48917	100577268	LOC100577268	NA	NA	NA	NA	NA
gene5004	0.934574	0.739637	34.8753	1.32315e-07	4.02149e-05	NA	102653657	LOC102653657	NA	NA	NA	NA	NA
gene6008	0.757693	11.7683	34.936	1.29642e-07	4.02149e-05	GB40976	408928	Hsp90	heat shock protein 90	NA	NA	NA	NA
gene8852	0.336323	7.74046	34.6726	1.41667e-07	4.16685e-05	GB54035	727236	LOC727236	uncharacterized protein CG5098 isoform X3	FBpp0085911	FBgn0034300	-	CG5098
gene7227	0.603072	6.90356	34.1602	1.68477e-07	4.65506e-05	GB47136	724177	LOC724177	uncharacterized protein LOC724177 isoform X5	FBpp0084137	FBgn0039266	-	CG11791
gene7780	0.269948	9.473	34.167	1.68089e-07	4.65506e-05	GB51956	412281	LOC412281	protein purity of essence isoform X2	FBpp0079167	FBgn0011230	purity of essence	poe
gene35	0.400926	5.82871	33.8824	1.85152e-07	4.96534e-05	GB42180	100577692	LOC100577692	transcription factor btd	FBpp0075976	FBgn0013469	klumpfuss	klu
gene6798	0.358016	7.887	33.6931	1.97477e-07	5.14455e-05	GB41867	412150	LOC412150	endoplasmin	FBpp0084623	FBgn0039562	Glycoprotein 93	Gp93
gene9789	0.939981	2.54821	32.9662	2.53253e-07	5.83396e-05	NA	107965336	LOC107965336	NA	NA	NA	NA	NA
gene10191	0.699285	4.49161	33.1521	2.37604e-07	5.83396e-05	NA	102654964	LOC102654964	NA	NA	NA	NA	NA
gene11933	0.500828	8.02108	32.8961	2.59431e-07	5.83396e-05	GB54372	409384	LOC409384	heat shock protein 60A	FBpp0073291	FBgn0015245	Heat shock protein 60A	Hsp60A
gene6088	0.393361	3.39446	32.8638	2.6233e-07	5.83396e-05	GB42411	411214	LOC411214	BTB/POZ domain-containing protein kctd15-like isoform X2	FBpp0071609	FBgn0034636	tiwaz	twz
gene9204	0.241986	7.44834	32.953	2.54406e-07	5.83396e-05	GB45199	408315	LOC408315	ceramide kinase isoform X1	FBpp0078446	FBgn0037315	Ceramide kinase	Cerk
gene5688	0.597795	2.10694	32.7354	2.74181e-07	5.88998e-05	NA	102656070	LOC102656070	uncharacterized protein LOC102656070	FBpp0078601	FBgn0037213	-	CG12581
gene539	0.261002	6.8108	32.445	3.03071e-07	6.28045e-05	GB48960	409966	LOC409966	dexamethasone-induced Ras-related protein 1 isoform X2	FBpp0076640	FBgn0035733	-	CG8641
gene6062	0.609466	3.90847	32.3496	3.13228e-07	6.34669e-05	GB42423	724518	LOC724518	uncharacterized protein LOC724518 isoform X1	FBpp0310440	FBgn0026239	GUK-holder	gukh
gene1064	0.460134	4.79894	32.2352	3.25881e-07	6.41792e-05	GB49738	413558	LOC413558	photoreceptor-specific nuclear receptor	FBpp0112948	FBgn0034012	Hormone receptor 51	Hr51
gene1827	0.435439	9.40713	32.1918	3.3082e-07	6.41792e-05	GB50730	408706	LOC408706	heat shock 70 kDa protein 4 isoform X1	FBpp0293000	FBgn0026418	Hsc70Cb	Hsc70Cb
gene6302	0.205197	9.2588	31.9381	3.61262e-07	6.72243e-05	GB51406	411961	LOC411961	E3 ubiquitin-protein ligase HUWE1 isoform X1	FBpp0073898	FBgn0030674	-	CG8184
gene9133	0.419058	5.64056	31.2419	4.60554e-07	8.36334e-05	GB44999	100578439	LOC100578439	chascon-like	FBpp0074251	FBgn0263258	chascon	chas
gene6446	0.339616	7.17733	31.1973	4.67789e-07	8.36334e-05	GB40400	552576	LOC552576	activated Cdc42 kinase-like	FBpp0303361	FBgn0263998	Activated Cdc42 kinase-like	Ack-like
gene10397	0.485525	5.58319	31.1358	4.77992e-07	8.38141e-05	GB53865	413596	LOC413596	NA	NA	NA	NA	NA
gene4544	0.500581	6.7985	30.9528	5.09696e-07	8.4833e-05	GB44503	727423	LOC727423	NA	NA	NA	NA	NA
gene1354	0.321711	8.92042	30.9281	5.14124e-07	8.4833e-05	GB55016	408643	LOC408643	uncharacterized protein LOC408643 isoform X2	FBpp0088032	FBgn0033188	Death resistor Adh domain containing target	Drat
gene4634	0.245887	5.16413	30.8902	5.21019e-07	8.4833e-05	GB44557	413825	LOC413825	probable ribonuclease ZC3H12C isoform X2	FBpp0083248	FBgn0038769	-	CG10889
gene2842	0.243462	5.27242	30.893	5.20519e-07	8.4833e-05	GB55818	412883	LOC412883	somatostatin receptor type 2	FBpp0088996	FBgn0036789	Allatostatin C receptor 2	AstC-R2
gene4688	0.246316	5.32951	30.7645	5.44585e-07	8.71145e-05	GB41373	552325	LOC552325	protein germ cell-less isoform X1	FBpp0308437	FBgn0005695	germ cell-less	gcl
gene8744	0.303086	5.66205	30.5327	5.90932e-07	9.28985e-05	GB52510	413772	LOC413772	myosin-G heavy chain	FBpp0087862	FBgn0033266	Suppressor of Cytokine Signaling at 44A	Socs44A
gene3091	0.174358	7.36987	30.3555	6.2911e-07	9.72241e-05	GB47014	410922	LOC410922	wiskott-Aldrich syndrome protein family member 3 isoform X2	FBpp0309198	FBgn0041781	SCAR	SCAR
gene328	0.633223	11.7157	29.9222	7.33545e-07	0.000109647	GB40866	409418	Hsc70-4	heat shock protein cognate 4	FBpp0082515	FBgn0266599	Heat shock protein cognate 4	Hsc70-4
gene1722	0.270121	7.21725	29.9367	7.29791e-07	0.000109647	GB43462	100578885	LOC100578885	putative transcription factor capicua isoform X3	FBpp0293566	FBgn0262582	capicua	cic
gene11278	0.300029	5.10996	29.7413	7.82314e-07	0.000115051	GB54426	411902	LOC411902	transmembrane protein 205	FBpp0076954	FBgn0052512	-	CG32512
gene1915	0.386002	12.0468	29.4813	8.5831e-07	0.000124223	NA	113218601	LOC113218601	NA	NA	NA	NA	NA
gene2642	0.226674	6.19078	29.4173	8.78157e-07	0.00012511	GB49099	551043	LOC551043	NA	NA	NA	NA	NA
gene4584	0.418458	7.46757	29.1038	9.82475e-07	0.00013573	GB44585	408853	LOC408853	X-box-binding protein 1 isoform X1	FBpp0301745	FBgn0021872	X box binding protein-1	Xbp1
gene10330	1.19901	4.99009	28.9888	1.02387e-06	0.000137634	GB49295	551232	LOC551232	probable nuclear hormone receptor HR38	FBpp0080927	FBgn0014859	Hormone receptor-like in 38	Hr38
gene988	0.99253	7.83627	28.9818	1.02644e-06	0.000137634	GB47475	412197	LOC412197	NA	NA	NA	NA	NA
gene11570	0.921566	5.96398	28.9249	1.04765e-06	0.000138442	GB50091	726302	LOC726302	myb-like protein Q isoform X2	FBpp0290830	FBgn0003499	stripe	sr
gene7434	0.46667	2.5058	28.4314	1.25161e-06	0.000160735	GB42822	725178	LOC725178	chitooligosaccharidolytic beta-N-acetylglucosaminidase	FBpp0289998	FBgn0041630	Hexosaminidase 1	Hexo1
gene11389	0.31927	3.9853	28.4603	1.23857e-06	0.000160735	GB49439	724295	LOC724295	protein phosphatase 1 regulatory subunit 3C-B	FBpp0075466	FBgn0036428	Glycogen binding subunit 70E	Gbs-70E
gene10886	0.462257	3.48756	28.1509	1.3854e-06	0.00017403	NA	100576814	LOC100576814	NA	NA	NA	NA	NA
gene8511	0.332305	6.93972	28.1352	1.39331e-06	0.00017403	GB50871	413736	LOC413736	serine/threonine-protein kinase SIK2 isoform X2	FBpp0070326	FBgn0025625	Salt-inducible kinase 2	Sik2
gene7808	0.239549	4.0291	27.7981	1.5749e-06	0.000194053	GB55973	100577198	LOC100577198	uncharacterized protein LOC100577198 isoform X1	FBpp0300167	FBgn0263973	javelin	jv
gene9087	0.462724	5.01636	27.4972	1.75759e-06	0.000213676	GB45023	408361	LOC408361	alpha-tocopherol transfer protein-like isoform X3	FBpp0080750	FBgn0032783	-	CG10237
gene5184	0.410145	5.65576	27.2155	1.94847e-06	0.000233765	NA	102654860	LOC102654860	NA	NA	NA	NA	NA
gene10217	0.288208	5.77136	27.169	1.982e-06	0.0002347	GB48232	552578	LOC552578	uncharacterized protein LOC552578	FBpp0306197	FBgn0035267	-	CG13921
gene3681	0.180147	9.64694	26.7946	2.27445e-06	0.000265878	GB46569	724368	LOC724368	dnaJ homolog subfamily A member 1	FBpp0082223	FBgn0038145	DnaJ-like-2	Droj2
gene10730	0.136003	6.83195	26.756	2.3071e-06	0.00026628	GB51009	551275	LOC551275	T-complex protein 1 subunit delta	FBpp0079992	FBgn0032444	Chaperonin containing TCP1 subunit 4	CCT4
gene69	0.244085	4.90898	26.4794	2.55514e-06	0.000291222	GB47718	100576700	LOC100576700	class A basic helix-loop-helix protein 15 isoform X2	FBpp0081042	FBgn0023091	dimmed	dimm
gene11543	0.160148	6.46112	26.3681	2.66255e-06	0.000299718	GB50132	551517	LOC551517	beta-TrCP isoform X2	FBpp0083434	FBgn0283468	supernumerary limbs	slmb
gene9788	0.753104	2.98279	25.9551	3.10378e-06	0.000340967	NA	107965335	LOC107965335	NA	NA	NA	NA	NA
gene3758	0.206247	6.29721	25.8456	3.233e-06	0.000350935	GB44037	408794	LOC408794	ATP-dependent RNA helicase Ddx1	FBpp0078144	FBgn0015075	Dead-box-1	Ddx1
gene1526	0.369903	3.88369	25.7876	3.30362e-06	0.000354382	GB42300	100577920	LOC100577920	NA	NA	NA	NA	NA
gene614	0.653019	4.63617	25.661	3.46358e-06	0.000360603	NA	102656618	LOC102656618	NA	NA	NA	NA	NA
gene7625	0.268094	8.74029	25.6532	3.47364e-06	0.000360603	NA	724178	LOC724178	uncharacterized protein LOC724178	FBpp0308822	FBgn0250869	-	CG42240
gene5693	0.316337	7.10317	25.5089	3.66621e-06	0.000375601	GB52879	412994	LOC412994	octopamine receptor beta-3R isoform X2	FBpp0291156	FBgn0250910	Octopamine beta3 receptor	Octbeta3R
gene11577	0.367153	6.60327	25.1857	4.13845e-06	0.000419271	NA	406070	DopR2	dopamine receptor 2 isoform X1	FBpp0303325	FBgn0266137	Dopamine 1-like receptor 2	Dop1R2
gene10001	0.302251	6.54886	25.0148	4.41318e-06	0.000435024	GB52008	412564	LOC412564	protein unc-45 homolog B	FBpp0081284	FBgn0010812	uncoordinated 45	unc-45
gene3831	0.260233	5.2367	25.0005	4.43708e-06	0.000435024	GB44072	410998	LOC410998	E3 ubiquitin-protein ligase TRIM9 isoform X1	FBpp0293057	FBgn0051721	Tripartite motif containing 9	Trim9
gene1999	0.228392	6.89651	25.0481	4.35818e-06	0.000435024	GB52427	408694	LOC408694	plastin-2 isoform X2	FBpp0074215	FBgn0024238	Fimbrin	Fim
gene9255	0.355988	5.05263	24.4711	5.41924e-06	0.000520133	GB44936	411458	LOC411458	histone-arginine methyltransferase CARMER isoform X1	FBpp0081628	FBgn0037770	Arginine methyltransferase 4	Art4
gene10148	0.733777	1.03908	24.2953	5.79321e-06	0.000544561	GB54734	726669	LOC726669	NA	NA	NA	NA	NA
gene2037	0.244623	6.79748	24.2524	5.88821e-06	0.000547844	NA	100577670	LOC100577670	NA	NA	NA	NA	NA
gene105	0.210134	5.9198	24.1078	6.22117e-06	0.000567247	NA	100578066	LOC100578066	glycogen-binding subunit 76A isoform X2	FBpp0074781	FBgn0036862	Glycogen binding subunit 76A	Gbs-76A
gene11915	0.234515	9.98914	23.9842	6.52129e-06	0.000588724	GB54351	412470	LOC412470	MAP kinase-interacting serine/threonine-protein kinase 1 isoform X2	FBpp0082009	FBgn0017581	Lk6 kinase	Lk6
gene10810	0.706513	9.57694	23.85	6.86388e-06	0.000608275	GB54219	727486	LOC727486	BAG domain-containing protein Samui isoform X1	FBpp0075548	FBgn0086708	starvin	stv
gene993	0.30797	6.53303	23.8472	6.87128e-06	0.000608275	GB47413	411982	LOC411982	E3 ubiquitin-protein ligase CBL-B isoform X1	FBpp0076342	FBgn0020224	Cbl proto-oncogene	Cbl
gene6905	0.234377	5.8353	23.6178	7.50152e-06	0.000657682	GB52852	411652	LOC411652	zinc finger protein 879	FBpp0077204	FBgn0031573	-	CG3407
gene10558	0.221052	5.22474	23.3677	8.25667e-06	0.000716993	GB49025	552697	LOC552697	zinc transporter foi isoform X2	FBpp0076350	FBgn0024236	fear-of-intimacy	foi
gene5645	0.352328	2.29644	22.7203	1.05996e-05	0.000903242	NA	725914	LOC725914	NA	NA	NA	NA	NA
gene7865	0.300313	4.53286	22.7261	1.05759e-05	0.000903242	GB46373	724683	LOC724683	oxidative stress-responsive serine-rich protein 1 isoform X3	FBpp0079593	FBgn0032231	-	CG5056
gene298	0.242494	5.82216	22.6319	1.09692e-05	0.000926087	GB54835	412528	LOC412528	eyes absent homolog 4 isoform X2	FBpp0297250	FBgn0000320	eyes absent	eya
gene2101	0.284617	14.6052	22.4402	1.18172e-05	0.000979539	NA	102653599	LOC102653599	NA	NA	NA	NA	NA
gene4273	0.213582	7.18433	22.3939	1.20316e-05	0.000988326	GB42035	413171	LOC413171	myosin-I heavy chain isoform X1	FBpp0352251	FBgn0267431	Myosin 81F	Myo81F
gene3305	0.187627	5.62281	22.3392	1.22905e-05	0.000992488	GB53172	551599	LOC551599	ADAM 17-like protease	FBpp0084917	FBgn0039734	Tace	Tace
gene7996	0.496467	1.3809	22.266	1.26463e-05	0.000998364	NA	102653934	LOC102653934	NA	NA	NA	NA	NA
gene5962	0.301272	3.48126	22.2548	1.27013e-05	0.000998364	GB43299	100576263	LOC100576263	NA	NA	NA	NA	NA
gene8856	0.24059	5.15837	21.8816	1.46952e-05	0.00114522	GB54033	411795	LOC411795	Golgi to ER traffic protein 4 homolog	FBpp0078589	FBgn0086605	-	CG9853
gene4580	0.188735	8.89313	21.401	1.77495e-05	0.00134867	GB44588	411115	LOC411115	NA	NA	NA	NA	NA
gene6518	0.36524	4.33989	20.8894	2.17296e-05	0.00161082	GB40545	414009	LOC414009	microprocessor complex subunit DGCR8 isoform X2	FBpp0085181	FBgn0039861	partner of drosha	pasha
gene3487	0.302586	3.58931	20.8481	2.20887e-05	0.00162423	GB49516	551605	LOC551605	NA	NA	NA	NA	NA
gene9199	0.168296	7.03394	20.6338	2.40528e-05	0.00175451	GB44968	406151	mGlutR1	metabotropic glutamate receptor 1 isoform X1	FBpp0088248	FBgn0019985	metabotropic Glutamate Receptor	mGluR
gene3614	0.201443	3.42615	20.4986	2.53844e-05	0.00183695	GB50418	412703	LOC412703	protein toll	FBpp0303188	FBgn0262473	Toll	Tl
gene5141	0.545807	0.385902	20.4467	2.59157e-05	0.00186063	NA	100576183	LOC100576183	NA	NA	NA	NA	NA
gene7065	0.367714	4.79271	20.3644	2.67811e-05	0.00190774	GB51671	411290	LOC411290	NA	NA	NA	NA	NA
gene1824	0.342926	4.6077	20.2671	2.7844e-05	0.00195293	GB50732	725757	LOC725757	nuclear transcription factor Y subunit alpha isoform X2	FBpp0076232	FBgn0035993	Nuclear factor Y-box A	Nf-YA
gene9270	0.312804	3.25027	19.9858	3.1167e-05	0.002152	GB10787	411552	LOC411552	ceramide glucosyltransferase	FBpp0071669	FBgn0067102	Glucosylceramide synthase	GlcT
gene4069	0.176293	6.41973	19.9681	3.13903e-05	0.002152	NA	102656134	LOC102656134	transcriptional adapter 2B	FBpp0099776	FBgn0037555	transcriptional Adaptor 2b	Ada2b
gene728	0.198934	4.80057	19.7473	3.4306e-05	0.00232873	GB44779	551573	LOC551573	tyrosine-protein phosphatase non-receptor type 4 isoform X3	FBpp0297515	FBgn0261985	Protein tyrosine phosphatase Meg	Ptpmeg
gene4586	0.189638	4.16822	19.7348	3.44789e-05	0.00232873	GB10714	726337	LOC726337	mitochondrial intermembrane space import and assembly protein 40-B	FBpp0084930	FBgn0260468	-	CG7950
gene11038	0.675095	3.73239	19.4585	3.85481e-05	0.00254697	GB41742	726839	LOC726839	NA	NA	NA	NA	NA
gene311	0.23936	4.16132	19.4003	3.94679e-05	0.00255594	GB40963	726298	LOC726298	putative transcription factor SOX-15 isoform X2	FBpp0086702	FBgn0005613	Sox box protein 15	Sox15
gene5090	0.108875	8.32424	19.422	3.91213e-05	0.00255594	GB48589	412917	LOC412917	probable serine/threonine-protein kinase dyrk2 isoform X1	FBpp0089218	FBgn0016930	Dual-specificity tyrosine phosphorylation-regulated kinase 2	Dyrk2
gene1186	0.763281	8.45614	19.2929	4.12223e-05	0.00264693	GB45495	411700	LOC411700	heat shock protein 83	FBpp0072904	FBgn0001233	Heat shock protein 83	Hsp83
gene1868	0.136004	6.26236	19.2335	4.22274e-05	0.00269252	GB43375	727308	LOC727308	ephrin-B2	FBpp0088146	FBgn0040324	Ephrin	Ephrin
gene3150	0.231917	4.69243	18.9938	4.65483e-05	0.00288307	GB41220	413817	LOC413817	inositol-trisphosphate 3-kinase homolog isoform X2	FBpp0298033	FBgn0032147	Inositol 1,4,5-triphosphate kinase 1	IP3K1
gene8450	0.197731	6.06206	18.9808	4.67969e-05	0.00288307	NA	100577017	LOC100577017	NA	NA	NA	NA	NA
gene9706	0.132942	7.29882	18.9809	4.67943e-05	0.00288307	GB52536	725156	LOC725156	proteasome adapter and scaffold protein ECM29	FBpp0087116	FBgn0033698	-	CG8858
gene9028	0.103161	7.60618	18.8845	4.867e-05	0.00295849	GB45056	726407	LOC726407	NA	NA	NA	NA	NA
gene4109	0.513126	5.94532	18.8571	4.92169e-05	0.00297192	GB51385	412858	LOC412858	NA	NA	NA	NA	NA
gene12126	0.37804	3.49747	18.8134	5.01017e-05	0.00297826	GB47551	551799	LOC551799	putative mediator of RNA polymerase II transcription subunit 26	FBpp0306878	FBgn0264894	-	CG44085
gene1281	0.421081	1.41632	18.6084	5.44801e-05	0.00318429	NA	107965063	LOC107965063	NA	NA	NA	NA	NA
gene1384	0.188793	5.88473	18.4574	5.7957e-05	0.0033236	GB55002	100578883	LOC100578883	uncharacterized protein LOC100578883	FBpp0083106	FBgn0051224	-	CG31224
gene1546	0.212869	6.87833	18.4246	5.87438e-05	0.00334766	GB42313	409923	LOC409923	leishmanolysin-like peptidase isoform X1	FBpp0081659	FBgn0086359	Invadolysin	Invadolysin
gene8761	0.147923	5.47011	18.3858	5.96859e-05	0.00338022	GB46832	727510	LOC727510	lactosylceramide 4-alpha-galactosyltransferase isoform X2	FBpp0077354	FBgn0031491	alpha1,4-galactosyltransferase 1	alpha4GT1
gene9962	0.203204	8.18361	18.3343	6.09615e-05	0.0034101	GB52098	410019	LOC410019	uncharacterized protein KIAA1109 isoform X9	FBpp0293469	FBgn0261671	tweek	tweek
gene91	0.145528	7.48066	18.3454	6.06844e-05	0.0034101	GB47728	409327	LOC409327	NA	NA	NA	NA	NA
gene1077	0.241796	3.85804	18.2973	6.18966e-05	0.00343729	NA	113218641	LOC113218641	NA	NA	NA	NA	NA
gene3507	0.215519	6.82051	18.2854	6.22015e-05	0.00343729	GB55908	413440	LOC413440	protein kibra isoform X1	FBpp0310756	FBgn0262127	kibra	kibra
gene4961	0.239446	7.51531	18.1762	6.50585e-05	0.0035311	GB54467	413040	LOC413040	G-protein coupled receptor 52	FBpp0073193	FBgn0035538	Dopamine/Ecdysteroid receptor	DopEcR
gene10150	0.362167	1.71423	18.16	6.54956e-05	0.00353366	GB54732	726696	LOC726696	uncharacterized protein LOC726696	FBpp0073389	FBgn0030309	-	CG1572
gene10019	0.20904	6.46491	18.0681	6.80238e-05	0.00364848	GB52021	100578818	LOC100578818	amyloid beta A4 precursor protein-binding family B member 1-interacting protein isoform X6	FBpp0074574	FBgn0261811	pico	pico
gene9034	0.171371	5.802	17.8721	7.37608e-05	0.00388758	GB45050	726594	LOC726594	class E basic helix-loop-helix protein 23	FBpp0080539	FBgn0032651	Olig family	Oli
gene800	0.310007	5.2087	17.7571	7.73545e-05	0.00396803	GB46492	409401	LOC409401	cyclic AMP-responsive element-binding protein 1 isoform X4	FBpp0074327	FBgn0265784	Cyclic-AMP response element binding protein B	CrebB
gene4212	0.245965	6.28471	17.7312	7.81891e-05	0.00396803	GB46757	100578984	LOC100578984	protein charlatan isoform X2	FBpp0086547	FBgn0015371	charlatan	chn
gene6203	0.167598	6.53778	17.7497	7.75947e-05	0.00396803	GB48171	550875	LOC550875	endothelial differentiation-related factor 1 homolog isoform X1	FBpp0075152	FBgn0262732	multiprotein bridging factor 1	mbf1
gene8711	0.153411	8.33295	17.7268	7.83335e-05	0.00396803	GB55146	409323	LOC409323	uncharacterized protein LOC409323	FBpp0310645	FBgn0263456	nervous wreck	nwk
gene1737	1.05278	6.64032	17.7032	7.91025e-05	0.00398484	GB45910	724367	LOC724367	NA	NA	NA	NA	NA
gene10162	0.562672	5.34789	17.6755	8.00189e-05	0.00400886	GB54722	551895	LOC551895	serine/threonine-protein kinase 17A isoform X3	FBpp0309256	FBgn0052666	Death-associated protein kinase related	Drak
gene2579	0.259309	6.77477	17.6312	8.1502e-05	0.00406085	GB49067	100578226	LOC100578226	zinc finger protein GLI1	FBpp0304310	FBgn0033782	sugarbabe	sug
gene9530	0.151831	6.26267	17.6144	8.20728e-05	0.00406706	GB43074	551500	LOC551500	phosphatidylinositol 4,5-bisphosphate 3-kinase catalytic subunit delta isoform isoform X1	FBpp0083349	FBgn0015279	Pi3K92E	Pi3K92E
gene1081	0.245724	6.2855	17.5473	8.43912e-05	0.00415935	GB51930	724903	LOC724903	protein tipE isoform X1	FBpp0081629	FBgn0037766	tipE homolog 1	Teh1
gene6414	0.163378	8.10315	17.3385	9.20529e-05	0.00444532	GB40461	409165	LOC409165	calreticulin	FBpp0081581	FBgn0005585	Calreticulin	Calr
gene3857	0.251683	3.86036	17.3232	9.26421e-05	0.00444585	GB44084	726550	LOC726550	NA	NA	NA	NA	NA
gene10263	0.253566	6.58813	17.2256	9.64916e-05	0.00458235	GB50652	409825	LOC409825	T-complex protein 1 subunit epsilon	FBpp0087095	FBgn0010621	Chaperonin containing TCP1 subunit 5	CCT5
gene11225	0.324107	4.87917	17.184	9.81823e-05	0.00463848	GB46178	726631	LOC726631	F-box/WD repeat-containing protein 4	FBpp0099839	FBgn0053969	-	CG33969
gene10335	0.257737	5.5891	17.1417	9.99352e-05	0.00467287	GB40077	726040	LOC726040	4-coumarate--CoA ligase 1 isoform X1	FBpp0073789	FBgn0027601	pudgy	pdgy
gene10984	0.284342	5.53425	17.0817	0.000102473	0.00471893	GB52716	408470	LOC408470	NAD kinase isoform X4	FBpp0112362	FBgn0053156	-	CG33156
gene4515	0.273602	6.87458	17.0986	0.000101753	0.00471893	GB44634	408844	LOC408844	dual specificity protein phosphatase 10 isoform X2	FBpp0308778	FBgn0243512	puckered	puc
gene8636	0.216968	7.11802	17.0253	0.000104922	0.00480743	GB55190	725923	LOC725923	serine/threonine-protein kinase N isoform X3	FBpp0308400	FBgn0020621	Protein kinase N	Pkn
gene1469	0.231716	5.74045	16.9376	0.000108849	0.00488907	GB53956	100578146	LOC100578146	NA	NA	NA	NA	NA
gene5751	0.197059	5.31871	16.9544	0.000108087	0.00488907	GB44247	413248	LOC413248	uncharacterized protein LOC413248 isoform X2	FBpp0309333	FBgn0050115	Guanine nucleotide exchange factor in mesoderm	GEFmeso
gene444	0.392336	1.33741	16.8561	0.000112636	0.00497595	NA	107965181	LOC107965181	NA	NA	NA	NA	NA
gene4411	0.0961714	6.84598	16.8491	0.000112966	0.00497595	GB44419	725834	LOC725834	septin-7 isoform X2	FBpp0087869	FBgn0013726	peanut	pnut
gene9589	0.370373	5.6651	16.7993	0.000115356	0.00505683	GB40219	100576428	LOC100576428	lateral signaling target protein 2 homolog	FBpp0305211	FBgn0033405	-	CG13954
gene6044	0.514194	1.13254	16.7853	0.000116036	0.00506227	GB42472	411712	LOC411712	NA	NA	NA	NA	NA
gene10519	0.389983	3.1686	16.6262	0.000124067	0.00536133	NA	102654950	LOC102654950	NA	NA	NA	NA	NA
gene4193	0.193928	7.95875	16.5854	0.000126217	0.00542851	GB46700	725732	LOC725732	uncharacterized protein LOC725732 isoform X13	FBpp0297790	FBgn0263077	-	CG43340
gene1846	0.23832	7.58671	16.5487	0.000128188	0.0054874	GB50857	551254	LOC551254	CDK5 and ABL1 enzyme substrate 2 isoform X1	FBpp0303467	FBgn0027581	-	CG6191
gene3248	0.316813	6.60829	16.5119	0.00013019	0.00553945	GB15285	411557	LOC411557	terminal nucleotidyltransferase 5C isoform X1	FBpp0088006	FBgn0050497	-	CG30497
gene9177	0.307125	7.60545	16.5041	0.000130619	0.00553945	GB44976	410253	LOC410253	ataxin-2 homolog isoform X1	FBpp0078705	FBgn0016076	vrille	vri
gene1213	0.160547	6.51234	16.3866	0.000137269	0.00579454	GB48932	726562	LOC726562	phosphoinositide 3-kinase regulatory subunit 4 isoform X1	FBpp0081466	FBgn0260935	Vacuolar protein sorting 15	Vps15
gene1847	0.355498	1.91125	16.3068	0.000141978	0.00592174	GB50858	410885	LOC410885	NA	NA	NA	NA	NA
gene10745	0.182363	8.2953	16.2639	0.000144578	0.00599212	GB51019	409177	LOC409177	kinase D-interacting substrate of 220 kDa B isoform X2	FBpp0310601	FBgn0261554	-	CG42672
gene10983	0.416943	3.56506	16.184	0.000149557	0.00617042	GB52712	100578813	LOC100578813	NA	NA	NA	NA	NA
gene1127	0.146573	8.57014	16.1146	0.000154031	0.00632639	GB42200	408577	LOC408577	phosphatidylinositol 3-kinase regulatory subunit alpha isoform X2	FBpp0303632	FBgn0020622	Pi3K21B	Pi3K21B
gene4379	0.445959	2.85353	16.0413	0.000158899	0.00648876	GB50297	411093	LOC411093	testis-specific serine/threonine-protein kinase 1 isoform X2	FBpp0083056	FBgn0038630	-	CG14305
gene10306	0.176611	6.00929	16.0338	0.000159408	0.00648876	GB40159	100576924	LOC100576924	NA	NA	NA	NA	NA
gene5166	0.213876	6.61225	15.9706	0.000163745	0.00663568	GB41516	413076	LOC413076	ecdysone-induced protein 78C isoform X5	FBpp0077964	FBgn0004865	Ecdysone-induced protein 78C	Eip78C
gene8010	0.37989	4.23201	15.9328	0.000166405	0.00671364	GB48344	409159	LOC409159	G-protein coupled receptor moody isoform X1	FBpp0070327	FBgn0025631	moody	moody
gene8728	0.241919	8.26867	15.8666	0.000171156	0.00687491	GB55247	551425	LOC551425	UDP-N-acetylglucosamine--peptide N-acetylglucosaminyltransferase 110 kDa subunit isoform X2	FBpp0085422	FBgn0261403	super sex combs	sxc
gene7047	0.326629	7.62885	15.7942	0.000176527	0.00701582	GB51727	551720	LOC551720	activator of 90 kDa heat shock protein ATPase homolog 1	FBpp0085260	FBgn0032961	-	CG1416
gene4902	0.301035	7.0689	15.768	0.000178512	0.00701582	GB51219	413071	LOC413071	eye-specific diacylglycerol kinase isoform X1	FBpp0291805	FBgn0261549	retinal degeneration A	rdgA
gene5686	0.192174	6.13422	15.7532	0.000179635	0.00702968	GB43263	413698	LOC413698	octopamine receptor beta-1R	FBpp0290699	FBgn0038980	Octopamine beta1 receptor	Octbeta1R
gene5973	0.287156	5.7305	15.6632	0.00018668	0.00727415	GB47964	725515	LOC725515	NA	NA	NA	NA	NA
gene836	0.328324	5.94794	15.6012	0.000191694	0.0074062	GB46419	410723	LOC410723	NA	NA	NA	NA	NA
gene8762	0.15601	6.52916	15.6024	0.000191592	0.0074062	GB49711	726993	LOC726993	cytohesin-1 isoform X2	FBpp0304747	FBgn0086779	steppke	step
gene9353	0.218312	8.47409	15.5633	0.000194826	0.00749546	GB45281	409099	LOC409099	E3 ubiquitin-protein ligase hyd isoform X3	FBpp0308671	FBgn0002431	hyperplastic discs	hyd
gene9478	0.235672	9.5765	15.532	0.000197453	0.00756462	GB43110	100577364	LOC100577364	FERM, ARHGEF and pleckstrin domain-containing protein 1 isoform X2	FBpp0307781	FBgn0265082	Chondrocyte-derived ezrin-like domain containing protein	Cdep
gene6290	0.194959	5.74492	15.3531	0.000213195	0.00809964	GB52592	100576754	LOC100576754	NA	NA	NA	NA	NA
gene2415	0.135836	6.73618	15.2938	0.000218699	0.00827426	GB47112	551485	LOC551485	uncharacterized protein LOC551485 isoform X2	FBpp0307481	FBgn0265003	klaroid	koi
gene11778	0.196429	6.5782	15.1851	0.000229167	0.00852876	NA	102654084	LOC102654084	NA	NA	NA	NA	NA
gene10679	0.20059	5.56604	15.1046	0.000237254	0.0087229	GB43565	724338	LOC724338	OTU domain-containing protein 5-B	FBpp0271812	FBgn0036180	Deubiquitinating enzyme A	Duba
gene264	0.185011	6.64361	15.1085	0.000236857	0.0087229	GB53180	412511	LOC412511	importin subunit alpha-3	FBpp0081586	FBgn0027338	karyopherin alpha3	Kap-alpha3
gene3433	0.258011	7.14284	15.0538	0.000242512	0.00888041	GB49541	413399	LOC413399	zinc finger SWIM domain-containing protein 8 isoform X1	FBpp0305363	FBgn0085430	-	CG34401
gene7405	0.179464	7.7071	14.9529	0.000253304	0.00912896	GB42692	409227	Usp	ultraspiracle isoform X5	FBpp0070332	FBgn0003964	ultraspiracle	usp
gene5506	0.159064	6.40931	14.6378	0.000290348	0.0102157	GB45463	411670	LOC411670	LON peptidase N-terminal domain and RING finger protein 1 isoform X2	FBpp0076498	FBgn0052369	-	CG32369
gene5773	0.190633	7.21318	14.6066	0.00029431	0.0102817	GB42534	413153	LOC413153	uncharacterized protein LOC413153 isoform X1	FBpp0306041	FBgn0040056	-	CG17698
gene10144	0.336751	4.76652	14.5823	0.000297436	0.0103512	GB54775	551502	LOC551502	atrial natriuretic peptide-converting enzyme	FBpp0071118	FBgn0030027	-	CG1632
gene6167	0.173607	5.92143	14.4498	0.000315087	0.0108006	GB44334	725555	LOC725555	eukaryotic peptide chain release factor subunit 1 isoform X1	FBpp0077836	FBgn0036974	eukaryotic translation release factor 1	eRF1
gene4871	0.124393	6.99913	14.3615	0.000327448	0.0110991	GB45761	409296	LOC409296	T-complex protein 1 subunit gamma	FBpp0082788	FBgn0015019	Chaperonin containing TCP1 subunit 3	CCT3
gene10665	0.132575	6.53706	14.3419	0.000330255	0.0111528	GB43574	413582	LOC413582	allatostatin-A receptor isoform X1	FBpp0305932	FBgn0266429	Allatostatin A receptor 1	AstA-R1
gene5947	0.200943	7.3004	14.3298	0.000332006	0.0111706	GB43309	100576528	LOC100576528	NA	NA	NA	NA	NA
gene1511	0.325514	6.83059	14.2511	0.000343614	0.0112107	GB53979	408607	LOC408607	SEC23-interacting protein isoform X2	FBpp0308730	FBgn0031990	Phosphatidic Acid Phospholipase A1	PAPLA1
gene9394	0.207052	6.61147	14.2648	0.000341557	0.0112107	NA	113219121	LOC113219121	NA	NA	NA	NA	NA
gene2078	0.203369	5.46946	14.2804	0.000339246	0.0112107	GB49804	410865	LOC410865	NA	NA	NA	NA	NA
gene10981	0.175869	8.18252	14.2511	0.00034362	0.0112107	GB52767	100576805	LOC100576805	fl(2)d-associated complex component isoform X2	FBpp0086219	FBgn0025833	-	CG8910
gene11924	0.165282	5.87215	14.3002	0.000336324	0.0112107	GB54347	409604	LOC409604	nostrin isoform X4	FBpp0292037	FBgn0259734	Nostrin	Nost
gene6460	0.354195	8.51755	14.232	0.00034649	0.011243	GB40498	552358	LOC552358	low-density lipoprotein receptor-related protein 2 isoform X1	FBpp0310028	FBgn0261260	Megalin	mgl
gene5938	0.345221	2.06008	14.1315	0.000362063	0.011543	NA	107964773	LOC107964773	NA	NA	NA	NA	NA
gene3576	0.162733	7.45812	14.1142	0.000364819	0.0115903	GB50397	408810	LOC408810	NA	NA	NA	NA	NA
gene12286	0.355435	2.95622	13.9513	0.000391833	0.0121936	GB45950	412056	LOC412056	organic cation transporter protein isoform X1	FBpp0085642	FBgn0034479	-	CG8654
gene4980	0.592855	7.15231	13.9148	0.000398168	0.0122883	GB43247	406131	Hbg3	NA	NA	NA	NA	NA
gene8746	0.365615	4.91393	13.8965	0.000401379	0.0122883	GB49929	412663	LOC412663	laminin subunit alpha	FBpp0076722	FBgn0002526	Laminin A	LanA
gene1178	0.263062	3.79931	13.8951	0.000401613	0.0122883	GB45503	410685	LOC410685	inactive tyrosine-protein kinase 7	FBpp0311192	FBgn0004839	off-track	otk
gene948	0.158884	9.74225	13.8546	0.000408836	0.0123961	GB47452	725068	LOC725068	dynein heavy chain, cytoplasmic isoform X2	FBpp0304991	FBgn0261797	Dynein heavy chain 64C	Dhc64C
gene1152	0.116865	6.49596	13.7586	0.000426474	0.0128336	GB42213	412601	LOC412601	NA	NA	NA	NA	NA
gene9064	0.289727	6.78302	13.713	0.000435132	0.0129566	GB45036	410332	LOC410332	breast cancer anti-estrogen resistance protein 3 isoform X3	FBpp0078860	FBgn0031762	-	CG9098
gene3211	0.187099	6.16516	13.7072	0.000436245	0.0129566	GB46114	410904	LOC410904	formin-like protein CG32138 isoform X1	FBpp0075517	FBgn0267795	Formin-like	Frl
gene10427	0.186919	5.54936	13.7151	0.000434733	0.0129566	GB47799	410468	LOC410468	protein hairy	FBpp0076296	FBgn0001168	hairy	h
gene8413	0.526345	2.09837	13.566	0.000464297	0.0133614	GB50877	410190	LOC410190	tyrosine-protein kinase Dnt	FBpp0080765	FBgn0024245	doughnut on 2	dnt
gene7978	0.241424	4.82746	13.5649	0.000464528	0.0133614	GB48331	409903	LOC409903	GTP-binding protein RAD isoform X2	FBpp0304663	FBgn0260658	-	CG42541
gene8293	0.278884	7.56818	13.5445	0.000468724	0.0133976	NA	107965037	LOC107965037	probable serine/threonine-protein kinase DDB_G0278845 isoform X2	FBpp0310108	FBgn0035086	-	CG12851
gene6894	0.131054	7.10435	13.4656	0.000485367	0.0138299	GB41921	726514	LOC726514	adenylate cyclase type 6 isoform X2	FBpp0298357	FBgn0263131	-	CG43373
gene4594	0.244561	5.14971	13.3659	0.000507274	0.0143085	GB44579	411891	LOC411891	ARF GTPase-activating protein GIT1 isoform X2	FBpp0087353	FBgn0033539	G protein-coupled receptor kinase interacting ArfGAP	Git
gene9335	0.180921	5.231	13.3196	0.000517808	0.0144827	GB45270	409838	LOC409838	poly(A) RNA polymerase gld-2 homolog A isoform X3	FBpp0293575	FBgn0038934	GLD2 poly(A) polymerase	Gld2
gene12047	0.171499	7.74537	13.265	0.000530519	0.0147478	GB51344	551947	LOC551947	WD repeat and FYVE domain-containing protein 3	FBpp0078775	FBgn0043362	blue cheese	bchs
gene10901	0.516746	1.23877	13.2345	0.000537746	0.0148581	GB54144	410515	LOC410515	uncharacterized protein LOC410515	FBpp0289120	FBgn0259233	-	CG42331
gene10421	0.434148	1.45367	13.2146	0.000542523	0.0148848	GB47783	724914	LOC724914	protein hairy	FBpp0087879	FBgn0010109	deadpan	dpn
gene3281	0.124768	9.38091	13.2101	0.000543611	0.0148848	GB51236	552417	LOC552417	NA	NA	NA	NA	NA
gene10955	0.258217	3.11189	13.1828	0.000550246	0.014932	GB52791	552640	LOC552640	ammonium transporter 1-like isoform X1	FBpp0112150	FBgn0038309	Ammonium transporter	Amt
gene3671	0.241421	6.46102	13.1843	0.000549887	0.014932	GB42994	408803	LOC408803	tensin-1 isoform X7	FBpp0099403	FBgn0053993	-	CG33993
gene1605	0.370402	3.73409	13.1759	0.000551938	0.0149334	GB12558	412853	LOC412853	brain tumor protein	FBpp0089239	FBgn0010300	brain tumor	brat
gene1764	0.180314	7.19506	13.0792	0.000576206	0.0154506	GB50787	410895	LOC410895	pleckstrin homology-like domain family B member 1 isoform X2	FBpp0291572	FBgn0260748	-	CG5004
gene8985	0.427342	1.11209	13.0527	0.00058306	0.0155449	NA	102655564	LOC102655564	NA	NA	NA	NA	NA
gene1144	0.523734	1.7497	12.9348	0.000614544	0.0161482	NA	113218878	LOC113218878	NA	NA	NA	NA	NA
gene4909	0.273771	6.25818	12.8844	0.00062854	0.0164213	GB51221	411182	LOC411182	ubiquitin-protein ligase E3A isoform X1	FBpp0075916	FBgn0061469	Ubiquitin protein ligase E3A	Ube3a
gene2116	0.267745	3.83094	12.8707	0.000632383	0.0164745	GB55668	410851	LOC410851	bicaudal D-related protein homolog	FBpp0075500	FBgn0052137	-	CG32137
gene5275	0.210508	8.37879	12.8592	0.000635657	0.0165126	GB46332	410159	LOC410159	mediator of RNA polymerase II transcription subunit 13 isoform X2	FBpp0305479	FBgn0003415	skuld	skd
gene4585	0.256265	7.884	12.8511	0.000637969	0.0165256	NA	102655661	LOC102655661	NA	NA	NA	NA	NA
gene4220	0.547588	0.802327	12.8439	0.000640018	0.0165317	NA	102653921	LOC102653921	NA	NA	NA	NA	NA
gene5350	0.107567	6.25888	12.7704	0.000661419	0.0168931	GB46070	727497	LOC727497	protein SMG5	FBpp0080139	FBgn0019890	Smg5	Smg5
gene10022	0.20931	7.23119	12.7471	0.000668348	0.0169749	NA	102654959	LOC102654959	myb-like protein Q	FBpp0074576	FBgn0259789	zelda	zld
gene11342	0.161057	5.65352	12.7512	0.00066713	0.0169749	GB52904	551825	LOC551825	nuclear hormone receptor HR96 isoform X1	FBpp0084131	FBgn0015240	Hormone receptor-like in 96	Hr96
gene8567	0.217649	5.80908	12.74	0.000670485	0.0169819	GB46663	410375	LOC410375	uncharacterized protein LOC410375 isoform X1	FBpp0291253	FBgn0032506	-	CG9395
gene11654	0.145246	7.49272	12.7177	0.000677223	0.0170651	GB50192	406111	Dop1	dopamine receptor, D1	FBpp0288722	FBgn0011582	Dopamine 1-like receptor 1	Dop1R1
gene4074	0.331527	3.67072	12.6871	0.000686558	0.0171699	GB52328	100576449	LOC100576449	protein patched isoform X1	FBpp0088443	FBgn0003892	patched	ptc
gene4189	0.253037	6.95389	12.6295	0.000704527	0.0173618	GB46697	408827	LOC408827	carbonic anhydrase 1	FBpp0080116	FBgn0027844	Carbonic anhydrase 1	CAH1
gene1500	0.155556	5.35179	12.6301	0.000704336	0.0173618	GB53916	551242	LOC551242	eukaryotic translation initiation factor 3 subunit E isoform X1	FBpp0075104	FBgn0025582	eukaryotic translation initiation factor 3 subunit e	eIF3e
gene9590	0.140967	5.74254	12.6097	0.00071082	0.017461	NA	113219156	LOC113219156	NA	NA	NA	NA	NA
gene9184	0.485085	1.14793	12.5347	0.000735199	0.0174942	GB45192	408310	LOC408310	NA	NA	NA	NA	NA
gene7969	0.270885	2.45104	12.5416	0.000732897	0.0174942	GB52524	724872	LOC724872	NA	NA	NA	NA	NA
gene6670	0.206688	7.10285	12.5723	0.000722871	0.0174942	GB43827	409065	LOC409065	TAR DNA-binding protein 43 isoform X4	FBpp0088569	FBgn0025790	TAR DNA-binding protein-43 homolog	TBPH
gene6146	0.190614	2.84279	12.5416	0.000732897	0.0174942	GB44346	413362	LOC413362	NA	NA	NA	NA	NA
gene4991	0.140779	4.93563	12.5196	0.000740209	0.0174942	GB42920	552662	LOC552662	non-canonical poly(A) RNA polymerase PAPD5-like	FBpp0111877	FBgn0030049	Topoisomerase related function 4-1	Trf4-1
gene4241	0.120408	9.02238	12.4712	0.000756479	0.0176861	GB46736	411981	LOC411981	probable ubiquitin carboxyl-terminal hydrolase FAF-X isoform X1	FBpp0085203	FBgn0005632	fat facets	faf
gene10889	0.243832	2.35099	12.4637	0.000759055	0.0177009	GB54136	410506	LOC410506	uncharacterized protein LOC410506 isoform X2	FBpp0303809	FBgn0264272	multiple wing hairs	mwh
gene7400	0.149253	6.23616	12.3881	0.000785341	0.0181745	GB42808	724137	NLG-5	NA	NA	NA	NA	NA
gene2607	0.256577	2.53437	12.3756	0.000789789	0.0181967	NA	102656040	LOC102656040	NA	NA	NA	NA	NA
gene1521	0.178157	9.04734	12.3696	0.000791934	0.0181967	GB42297	408605	Hsc70-5	heat shock protein cognate 5	FBpp0086694	FBgn0001220	Heat shock protein cognate 5	Hsc70-5
gene5017	0.17337	5.08893	12.3061	0.00081492	0.0185761	GB52210	412932	LOC412932	DDB1- and CUL4-associated factor 12 isoform X1	FBpp0082028	FBgn0037980	DDB1 and CUL4 associated factor 12	DCAF12
gene10385	0.314806	4.83236	12.2809	0.00082426	0.0186491	GB40110	100577222	LOC100577222	NA	NA	NA	NA	NA
gene2438	0.151418	8.99739	12.2849	0.000822782	0.0186491	GB52252	411536	LOC411536	E3 ubiquitin-protein ligase HERC2	FBpp0290558	FBgn0031107	HECT and RLD domain containing protein 2	HERC2
gene11336	0.162135	6.45704	12.2007	0.000854666	0.0189607	GB52910	406068	Oa1	octopamine receptor	FBpp0083342	FBgn0024944	Octopamine receptor in mushroom bodies	Oamb
gene9152	0.229358	7.81248	12.171	0.00086623	0.0191242	GB44988	409314	LOC409314	NA	NA	NA	NA	NA
gene1735	0.630645	7.53149	12.137	0.000879686	0.0193744	GB45906	410087	LOC410087	NA	NA	NA	NA	NA
gene8599	0.204201	6.29883	12.0029	0.000934819	0.0203874	GB43953	725614	LOC725614	aryl hydrocarbon receptor nuclear translocator-like protein 1 isoform X1	FBpp0074693	FBgn0023094	cycle	cyc
gene11111	0.144719	6.27412	11.9635	0.000951685	0.0205627	GB14793	410562	LOC410562	serine/threonine-protein kinase meng-po	FBpp0078933	FBgn0031855	meng-po	meng
gene9854	0.267048	5.90695	11.9434	0.000960406	0.0205643	GB49336	552286	LOC552286	acetyl-CoA carboxylase isoform X3	FBpp0087947	FBgn0033246	Acetyl-CoA carboxylase	ACC
gene2533	0.327676	6.28937	11.9267	0.000967727	0.0206645	GB51884	412708	LOC412708	calcyclin-binding protein	FBpp0070953	FBgn0029882	-	CG3226
gene2789	0.477928	0.379785	11.8912	0.000983435	0.0208979	NA	102655862	LOC102655862	NA	NA	NA	NA	NA
gene10293	0.475204	2.83675	11.8839	0.000986711	0.0208979	GB48007	408420	LOC408420	RING finger protein nhl-1 isoform X2	FBpp0085756	FBgn0265356	thin	tn
gene689	0.225306	6.61228	11.8814	0.000987824	0.0208979	GB44804	100578631	LOC100578631	uncharacterized protein LOC100578631	FBpp0072707	FBgn0035235	-	CG7879
gene10477	0.298222	2.88462	11.8589	0.000998002	0.0210643	GB49870	412541	LOC412541	long-chain-fatty-acid--CoA ligase 1 isoform X1	FBpp0291528	FBgn0036821	-	CG3961
gene10656	0.221513	5.47149	11.8528	0.00100077	0.021074	GB43584	100577682	LOC100577682	uncharacterized protein LOC100577682	FBpp0075429	FBgn0036433	-	CG9628
gene10444	0.178711	7.22219	11.8361	0.00100842	0.0211373	GB49852	410470	LOC410470	putative polypeptide N-acetylgalactosaminyltransferase 9 isoform X1	FBpp0086258	FBgn0050463	-	CG30463
gene6543	0.319188	7.60839	11.7902	0.0010297	0.0214587	GB40343	413620	LOC413620	uncharacterized protein LOC413620	FBpp0070174	FBgn0040397	-	CG3655
gene9061	0.15036	7.50354	11.7829	0.00103316	0.0214587	GB45137	552651	LOC552651	stress response protein NST1 isoform X2	FBpp0078827	FBgn0266521	stathmin	stai
gene3471	0.209956	2.60361	11.7636	0.00104228	0.02155	NA	102655779	LOC102655779	NA	NA	NA	NA	NA
gene2065	0.27518	8.61539	11.7158	0.00106522	0.0218262	GB49755	410867	LOC410867	NA	NA	NA	NA	NA
gene8951	0.143844	6.00012	11.6819	0.00108185	0.0220678	GB47295	724955	LOC724955	KH domain-containing protein akap-1	FBpp0300894	FBgn0263987	spoonbill	spoon
gene1749	0.342263	1.86891	11.6578	0.00109382	0.0222126	GB50772	100578420	LOC100578420	NA	NA	NA	NA	NA
gene7672	0.246652	6.17772	11.5855	0.00113055	0.0228567	GB12004	726289	LOC726289	transcription factor AP-1	FBpp0087498	FBgn0001291	Jun-related antigen	Jra
gene11717	0.286923	5.58149	11.5455	0.00115142	0.0231249	GB50224	410589	LOC410589	semaphorin-5A isoform X1	FBpp0075784	FBgn0284221	Semaphorin 5c	Sema5c
gene5591	0.122754	6.26562	11.5549	0.0011465	0.0231249	GB45417	726883	LOC726883	CD109 antigen isoform X1	FBpp0079101	FBgn0041181	Thioester-containing protein 3	Tep3
gene1420	0.292806	5.41945	11.4868	0.0011828	0.023599	GB10565	409288	LOC409288	tribbles homolog 2	FBpp0077893	FBgn0028978	tribbles	trbl
gene3563	0.114646	7.22318	11.4796	0.00118666	0.0236244	NA	724604	LOC724604	NA	NA	NA	NA	NA
gene6467	0.241069	4.97439	11.4681	0.00119295	0.0236978	GB40503	725967	LOC725967	D-3-phosphoglycerate dehydrogenase	FBpp0079809	FBgn0032350	-	CG6287
gene10659	0.535274	2.97993	11.4254	0.00121651	0.023854	NA	102653655	LOC102653655	NA	NA	NA	NA	NA
gene7554	0.277562	4.22635	11.4196	0.00121975	0.0238663	GB42606	411323	5-HT2alpha	serotonin receptor isoform X1	FBpp0289701	FBgn0087012	5-hydroxytryptamine (serotonin) receptor 2A	5-HT2A
gene3725	0.206128	4.60073	11.4056	0.00122765	0.0239182	GB14998	411207	LOC411207	CCAAT/enhancer-binding protein	FBpp0072179	FBgn0005638	slow border cells	slbo
gene10534	0.208158	2.44456	11.3387	0.00126588	0.0240889	GB45746	551197	LOC551197	NA	NA	NA	NA	NA
gene8915	0.169279	3.55631	11.3652	0.00125062	0.0240889	GB47237	724997	LOC724997	protein naked cuticle homolog 2-like	FBpp0304895	FBgn0002945	naked cuticle	nkd
gene8605	0.13343	6.5501	11.3354	0.00126785	0.0240889	GB43960	725750	LOC725750	uncharacterized protein LOC725750 isoform X3	FBpp0311131	FBgn0036860	-	CG14086
gene2424	0.0846029	10.668	11.3529	0.00125769	0.0240889	GB47100	413372	LOC413372	putative glutamate synthase [NADPH] isoform X1	FBpp0305785	FBgn0036663	-	CG9674
gene9012	0.35255	5.12947	11.326	0.00127329	0.024137	GB45073	100577456	LOC100577456	NA	NA	NA	NA	NA
gene2741	0.351677	1.57226	11.3184	0.00127774	0.0241711	GB51522	724778	LOC724778	LIM homeobox transcription factor 1-beta isoform X1	FBpp0075685	FBgn0052105	LIM homeobox transcription factor 1 alpha	Lmx1a
gene10410	0.376379	8.07017	11.3071	0.00128439	0.0242466	GB53860	724644	LOC724644	NA	NA	NA	NA	NA
gene10991	0.410147	4.20714	11.2831	0.00129866	0.0243967	GB52718	410534	LOC410534	uncharacterized protein LOC410534	FBpp0304659	FBgn0259162	Runt related B	RunxB
gene3156	0.0901956	9.10572	11.278	0.0013017	0.0243967	GB41246	724737	LOC724737	trichohyalin	FBpp0303131	FBgn0036032	-	CG16711
gene4683	0.115266	7.57729	11.2385	0.00132555	0.0245658	GB41287	412544	LOC412544	protein dopey-1 homolog isoform X2	FBpp0085810	FBgn0034400	-	CG15099
gene11478	0.226143	7.13772	11.1645	0.00137154	0.0250668	GB50598	551968	LOC551968	aldose reductase	FBpp0075870	FBgn0086254	-	CG6084
gene6926	0.194157	4.21225	11.161	0.00137373	0.0250668	GB54806	551553	LOC551553	facilitated trehalose transporter Tret1	FBpp0307732	FBgn0051100	-	CG31100
gene2683	0.187957	8.83366	11.1753	0.00136472	0.0250668	GB46925	414029	LOC414029	NA	NA	NA	NA	NA
gene4593	0.0970258	6.88089	11.1597	0.00137458	0.0250668	GB44580	411890	LOC411890	nucleolysin TIAR	FBpp0083979	FBgn0005649	Rox8	Rox8
gene9662	0.121202	6.17973	11.1203	0.00139973	0.0251981	GB48846	412399	LOC412399	organic cation transporter protein	FBpp0083983	FBgn0019952	Organic cation transporter	Orct
gene5758	0.165122	7.49822	11.1117	0.00140532	0.0252238	GB44262	413332	LOC413332	spectrin beta chain, non-erythrocytic 5 isoform X1	FBpp0304366	FBgn0004167	karst	kst
gene7022	0.136522	4.79469	11.0859	0.00142211	0.02536	GB51699	409353	LOC409353	WD repeat-containing protein 43	FBpp0087731	FBgn0050349	-	CG30349
gene7730	0.311761	4.33945	11.0676	0.00143418	0.0254399	NA	107964972	LOC107964972	NA	NA	NA	NA	NA
gene1056	0.165448	7.09317	11.0553	0.00144234	0.0254399	GB49732	413562	LOC413562	rho guanine nucleotide exchange factor osg-1 isoform X2	FBpp0310948	FBgn0262562	-	CG43102
gene11583	0.203296	7.7679	11.0365	0.00145492	0.0255607	GB50157	408528	LOC408528	colorectal mutant cancer protein isoform X1	FBpp0111579	FBgn0085433	-	CG34404
gene3132	0.216185	5.88952	11.0178	0.00146759	0.0257337	GB41265	100576333	LOC100576333	NA	NA	NA	NA	NA
gene3470	0.281226	3.6183	11.002	0.00147832	0.0257732	GB49525	413638	LOC413638	RNA-binding protein fusilli	FBpp0291536	FBgn0023441	fusilli	fus
gene897	0.533098	3.50643	10.9004	0.00154948	0.0260999	GB50627	411983	LOC411983	uncharacterized protein LOC411983 isoform X1	FBpp0084714	FBgn0039620	waterproof	wat
gene11823	0.378747	4.05815	10.9006	0.00154929	0.0260999	GB49952	412230	LOC412230	dynein heavy chain 3, axonemal isoform X2	FBpp0288420	FBgn0035581	dynein, axonemal, heavy chain 3	Dnah3
gene10089	0.229199	5.28737	10.9146	0.00153927	0.0260999	GB40251	552030	LOC552030	uncharacterized protein LOC552030	FBpp0087201	FBgn0003396	schnurri	shn
gene4140	0.213892	5.41951	10.9317	0.00152714	0.0260999	GB46800	100577231	LOC100577231	NA	NA	NA	NA	NA
gene624	0.160526	8.27058	10.9055	0.00154583	0.0260999	GB45859	551385	LOC551385	frequenin-1	FBpp0089317	FBgn0083228	Frequenin 2	Frq2
gene2124	0.123964	6.96154	10.9455	0.00151746	0.0260999	GB55353	724508	LOC724508	NA	NA	NA	NA	NA
gene973	0.10379	5.97098	10.9045	0.00154653	0.0260999	GB47423	725819	LOC725819	NA	NA	NA	NA	NA
gene10567	0.100303	6.45136	10.9415	0.00152026	0.0260999	GB49037	410100	LOC410100	eukaryotic translation initiation factor 3 subunit B	FBpp0086098	FBgn0034237	eukaryotic translation initiation factor 3 subunit b	eIF3b
gene8568	0.221904	3.42103	10.8834	0.00156168	0.0262236	GB43991	408382	LOC408382	clusterin-associated protein 1-like	FBpp0077055	FBgn0031196	Clusterin associated protein 1	Cluap1
gene1782	0.244206	5.92334	10.8686	0.00157247	0.0263563	GB50808	413265	LOC413265	uncharacterized protein LOC413265	FBpp0081252	FBgn0260005	water witch	wtrw
gene1819	0.417948	2.47706	10.8473	0.00158801	0.0265679	GB50837	725588	LOC725588	uncharacterized protein LOC725588	FBpp0306510	FBgn0259216	Rho GTPase activating protein at 102A	RhoGAP102A
gene3479	0.263137	5.61758	10.835	0.00159715	0.0266126	GB49519	552614	LOC552614	E3 ubiquitin-protein ligase ZNRF2	FBpp0071001	FBgn0029911	-	CG14435
gene1736	0.452897	9.49189	10.7936	0.00162812	0.0268934	NA	724274	LOC724274	NA	NA	NA	NA	NA
gene7743	0.246557	7.1459	10.7944	0.00162748	0.0268934	GB53396	727000	LOC727000	protein sprint isoform X9	FBpp0307842	FBgn0085443	sprint	spri
gene7810	0.148058	5.17462	10.7847	0.00163485	0.0269558	GB55974	725974	LOC725974	calcium uniporter protein, mitochondrial	FBpp0076682	FBgn0042185	Mitochondrial calcium uniporter	MCU
gene3339	0.127722	8.70996	10.7794	0.00163886	0.0269732	GB53145	726949	LOC726949	uncharacterized protein LOC726949 isoform X4	FBpp0112183	FBgn0039026	-	CG7029
gene5708	0.219697	9.04758	10.769	0.00164678	0.0270546	GB49688	408953	LOC408953	NA	NA	NA	NA	NA
gene5555	0.274377	5.00037	10.7615	0.00165254	0.0271005	GB45437	724861	LOC724861	transcription factor Maf isoform X2	FBpp0290883	FBgn0000964	traffic jam	tj
gene10658	0.583328	3.94975	10.7267	0.00167948	0.0274208	GB43580	551077	C1q-VP	NA	NA	NA	NA	NA
gene10221	0.320161	2.28012	10.724	0.00168157	0.0274208	GB48234	410417	LOC410417	NA	NA	NA	NA	NA
gene8453	0.107893	5.9101	10.717	0.00168706	0.0274208	GB48763	100578780	LOC100578780	NA	NA	NA	NA	NA
gene529	0.143938	5.45783	10.6969	0.0017029	0.0275302	GB48999	726729	LOC726729	helix-loop-helix protein 11	FBpp0080411	FBgn0001994	cropped	crp
gene676	0.174229	9.74685	10.6631	0.0017298	0.0277682	GB45812	408594	LOC408594	triple functional domain protein isoform X2	FBpp0072540	FBgn0024277	trio	trio
gene1859	0.108281	5.36564	10.6571	0.0017347	0.0277979	GB43389	413933	LOC413933	8-oxo-dGDP phosphatase NUDT18	FBpp0081886	FBgn0037911	-	CG10898
gene1708	0.127272	7.0558	10.6265	0.00175956	0.0278016	GB43434	551596	LOC551596	NA	NA	NA	NA	NA
gene5853	0.131856	6.01222	10.6029	0.00177896	0.0278704	GB49240	550687	LOC550687	aldehyde dehydrogenase, mitochondrial	FBpp0079406	FBgn0012036	Aldehyde dehydrogenase	Aldh
gene4872	0.596475	1.40079	10.5765	0.001801	0.0279833	GB45775	411609	LOC411609	pancreatic triacylglycerol lipase isoform X1	FBpp0309076	FBgn0034166	-	CG6472
gene1805	0.301274	3.04251	10.5895	0.00179013	0.0279833	GB50829	413060	LOC413060	DNA-binding protein D-ETS-4 isoform X2	FBpp0084594	FBgn0005659	Ets at 98B	Ets98B
gene1202	0.370638	6.0398	10.5568	0.00181757	0.0280296	GB45530	412778	LOC412778	chondroitin sulfate proteoglycan 4	FBpp0289570	FBgn0032683	kon-tiki	kon
gene2769	0.140128	6.18245	10.5497	0.00182363	0.0280296	GB55860	100577242	LOC100577242	LOW QUALITY PROTEIN: sterile alpha and TIR motif-containing protein 1	FBpp0293533	FBgn0262579	Ectoderm-expressed 4	Ect4
gene9683	0.106363	6.11811	10.546	0.0018268	0.0280296	GB53614	409915	LOC409915	RNA-binding protein 26	FBpp0080786	FBgn0002044	second mitotic wave missing	swm
gene4412	0.251736	4.44327	10.5371	0.00183441	0.0280641	GB44420	413763	LOC413763	hydroxymethylglutaryl-CoA synthase 1 isoform X1	FBpp0086293	FBgn0010611	HMG Coenzyme A synthase	Hmgs
gene8573	0.125729	7.48028	10.5165	0.0018521	0.0281849	NA	725243	LOC725243	NA	NA	NA	NA	NA
gene10232	0.0875382	8.7735	10.3615	0.00199116	0.0294253	GB48247	410423	LOC410423	uncharacterized protein LOC410423 isoform X3	FBpp0087191	FBgn0033638	-	CG9005
gene6833	0.213953	4.65889	10.3344	0.00201655	0.0296675	GB41883	725332	LOC725332	nuclear pore complex protein Nup160 homolog	FBpp0079788	FBgn0262647	Nucleoporin 160kD	Nup160
gene4549	0.199744	4.92021	10.3151	0.00203489	0.0298696	GB44507	411604	LOC411604	WD repeat-containing protein 20 isoform X2	FBpp0084418	FBgn0039451	-	CG6420
gene10703	0.123184	6.34159	10.3054	0.00204416	0.0298696	GB43551	409563	LOC409563	NA	NA	NA	NA	NA
gene2134	0.188159	4.29948	10.2919	0.00205708	0.0299624	GB55357	100577719	LOC100577719	NA	NA	NA	NA	NA
gene5703	0.178787	5.08158	10.2869	0.00206191	0.0299848	GB49690	100576812	LOC100576812	NA	NA	NA	NA	NA
gene3336	0.194089	5.64377	10.2786	0.00206992	0.0300534	GB53083	550865	LOC550865	NA	NA	NA	NA	NA
gene9855	0.0876935	8.0051	10.2665	0.00208171	0.0301765	GB49373	552265	LOC552265	rho GTPase-activating protein 32	FBpp0080851	FBgn0032821	Cd GTPase activating protein-related	CdGAPr
gene2617	0.113841	5.3395	10.2254	0.00212224	0.0306666	GB49114	411404	LOC411404	nucleolar complex protein 4 homolog B isoform X1	FBpp0070561	FBgn0029672	-	CG2875
gene9689	0.366204	3.78636	10.2112	0.00213639	0.0307258	NA	102654184	LOC102654184	NA	NA	NA	NA	NA
gene1839	0.196498	4.36631	10.178	0.00217003	0.0309161	GB50851	412678	LOC412678	putative tricarboxylate transport protein, mitochondrial	FBpp0099888	FBgn0037912	scheggia	sea
gene10579	0.108398	7.49296	10.1794	0.00216859	0.0309161	GB53054	100577945	LOC100577945	NA	NA	NA	NA	NA
gene6564	0.381688	3.39496	10.1642	0.00218404	0.0310189	GB47941	100576912	LOC100576912	cyclic AMP response element-binding protein A	FBpp0089339	FBgn0004396	Cyclic-AMP response element binding protein A	CrebA
gene11709	0.254436	5.74366	10.1661	0.00218212	0.0310189	GB50219	410585	LOC410585	DE-cadherin isoform X2	FBpp0071475	FBgn0003391	shotgun	shg
gene11472	0.30131	7.54812	10.1574	0.00219106	0.0310294	GB50516	411570	LOC411570	TPPP family protein CG45057	FBpp0310766	FBgn0266417	ringmaker	ringer
gene8473	0.172337	5.63276	10.1252	0.00222448	0.0310944	NA	107965825	LOC107965825	NA	NA	NA	NA	NA
gene5362	0.455813	1.38635	10.0716	0.00228128	0.0313768	NA	107963964	LOC107963964	NA	NA	NA	NA	NA
gene6537	0.100379	9.75535	10.0697	0.00228328	0.0313768	GB40348	552177	LOC552177	uncharacterized protein LOC552177 isoform X6	FBpp0401491	FBgn0015589	APC-like	Apc
gene10602	0.357827	3.4481	10.0596	0.00229417	0.0313822	GB48462	724752	LOC724752	E3 ubiquitin-protein ligase TRIM71 isoform X2	FBpp0289359	FBgn0259745	wech	wech
gene5599	0.192456	5.02601	10.0324	0.00232376	0.0316712	GB45408	551617	LOC551617	uncharacterized protein LOC551617	FBpp0073432	FBgn0250871	papillote	pot
gene11555	0.228148	7.70579	10.0283	0.00232821	0.0316832	GB50099	409665	LOC409665	xin actin-binding repeat-containing protein 2 isoform X22	FBpp0090952	FBgn0250819	-	CG33521
gene5887	0.195907	2.76703	10.0062	0.00235258	0.0317791	GB53268	411502	LOC411502	SPARC-related modular calcium-binding protein 1 isoform X3	FBpp0111975	FBgn0262169	magu	magu
gene9970	0.216991	4.435	9.99097	0.00236954	0.0317913	GB52091	410390	LOC410390	protein suppressor of forked	FBpp0297503	FBgn0003559	suppressor of forked	su(f)
gene8417	0.177845	5.59161	9.98472	0.00237653	0.0317913	GB48816	408278	LOC408278	tyrosine-protein kinase Drl isoform X1	FBpp0086907	FBgn0033791	Derailed 2	Drl-2
gene426	0.15226	7.29055	9.99002	0.0023706	0.0317913	GB40765	414022	LOC414022	ankyrin repeat domain-containing protein 12 isoform X2	FBpp0075651	FBgn0036305	-	CG10984
gene6329	0.125139	8.28433	9.99352	0.00236669	0.0317913	GB41119	726908	LOC726908	vacuolar protein sorting-associated protein 13 isoform X5	FBpp0087984	FBgn0033194	Vacuolar protein sorting 13	Vps13
gene7591	0.235295	7.14803	9.92759	0.00244143	0.032356	GB42585	725557	LOC725557	NA	NA	NA	NA	NA
gene1740	0.873129	9.87143	9.91574	0.00245513	0.0324433	GB45913	724488	LOC724488	NA	NA	NA	NA	NA
gene8855	0.27052	4.28452	9.91131	0.00246026	0.032464	GB54056	411796	LOC411796	serine hydroxymethyltransferase, cytosolic isoform X2	FBpp0070792	FBgn0029823	Serine hydroxymethyl transferase	Shmt
gene591	0.124756	7.18715	9.90248	0.00247054	0.0325056	GB41063	413468	LOC413468	potential E3 ubiquitin-protein ligase ariadne-1	FBpp0089023	FBgn0017418	ariadne 1	ari-1
gene4800	0.137995	5.13265	9.87832	0.00249888	0.0326332	GB11411	413870	LOC413870	suppressor of hairless protein	FBpp0080261	FBgn0004837	Suppressor of Hairless	Su(H)
gene12184	0.109805	7.47976	9.87593	0.00250171	0.0326332	GB47588	552490	LOC552490	uncharacterized protein LOC552490	FBpp0074350	FBgn0030913	-	CG6123
gene7572	0.270356	3.31688	9.86454	0.0025152	0.0327582	NA	100642173	LOC100642173	NA	NA	NA	NA	NA
gene4561	0.245154	7.4262	9.86179	0.00251848	0.0327582	GB44606	409444	LOC409444	AMP deaminase 2 isoform X1	FBpp0309386	FBgn0052626	AMP deaminase	AMPdeam
gene3473	0.27802	4.31495	9.83787	0.00254711	0.0330363	GB49604	727528	LOC727528	zinc finger BED domain-containing protein 1	FBpp0110242	FBgn0028931	-	CG16863
gene1830	0.205217	6.68431	9.83122	0.00255513	0.0330464	GB50845	725891	LOC725891	uncharacterized protein LOC725891	FBpp0073598	FBgn0261085	Synaptotagmin 12	Syt12
gene4354	0.160059	6.20489	9.83261	0.00255345	0.0330464	GB48675	414032	LOC414032	tubulin polyglutamylase TTLL5 isoform X2	FBpp0084177	FBgn0051108	Tubulin tyrosine ligase-like 5	TTLL5
gene12007	0.250223	5.72784	9.82478	0.00256292	0.0331001	NA	409638	LOC409638	elongation of very long chain fatty acids protein AAEL008004 isoform X1	FBpp0307413	FBgn0051522	-	CG31522
gene5311	0.179703	5.44452	9.81979	0.00256898	0.0331314	GB46026	726081	LOC726081	mitochondrial import receptor subunit TOM70	FBpp0079895	FBgn0032397	Translocase of outer membrane 70	Tom70
gene955	0.11504	5.91999	9.8116	0.00257894	0.0331724	GB47435	411995	LOC411995	dual specificity protein phosphatase CDC14C isoform X1	FBpp0310069	FBgn0031952	cell division cycle 14	cdc14
gene3004	0.167333	7.59602	9.78955	0.00260598	0.03329	GB53835	724885	LOC724885	zinc finger protein 395 isoform X2	FBpp0305839	FBgn0267336	Glucose transporter 4 enhancer factor	Glut4EF
gene12049	0.077455	8.00313	9.77771	0.00262063	0.0334195	GB51273	413802	LOC413802	pleckstrin homology domain-containing family M member 2	FBpp0082005	FBgn0037949	-	CG17360
gene7741	0.353552	1.13013	9.74741	0.00265849	0.0335532	NA	107965000	LOC107965000	NA	NA	NA	NA	NA
gene7619	0.196453	7.12121	9.74748	0.00265841	0.0335532	GB42577	408995	Dop3	D2-like dopamine receptor isoform X2	FBpp0309864	FBgn0053517	Dopamine 2-like receptor	Dop2R
gene6274	0.324869	6.39663	9.70702	0.00270985	0.0338548	GB52604	411238	LOC411238	LIM domain-binding protein 2 isoform X8	FBpp0072101	FBgn0013764	Chip	Chi
gene3947	0.196804	5.53088	9.71403	0.00270087	0.0338548	NA	100577397	LOC100577397	trichohyalin	FBpp0111524	FBgn0085407	PDGF- and VEGF-related factor 3	Pvf3
gene974	0.127977	7.59262	9.69736	0.0027223	0.0339097	GB47422	409193	LOC409193	microtubule-associated serine/threonine-protein kinase 3 isoform X6	FBpp0075315	FBgn0267390	drop out	dop
gene4678	0.221531	6.01736	9.66956	0.00275842	0.0342028	GB41282	411124	LOC411124	phosphoinositide 3-kinase adapter protein 1 isoform X2	FBpp0111806	FBgn0020299	stumps	stumps
gene6792	0.157026	6.48502	9.66968	0.00275826	0.0342028	GB41808	409368	LOC409368	LOW QUALITY PROTEIN: interferon-related developmental regulator 1-like	FBpp0077369	FBgn0051694	-	CG31694
gene4453	0.09512	7.41153	9.6459	0.00278956	0.0344184	GB44673	726497	LOC726497	autophagy-related protein 2 homolog B isoform X1	FBpp0072840	FBgn0044452	Autophagy-related 2	Atg2
gene6465	0.362544	1.07028	9.63721	0.00280108	0.0344208	GB40392	552279	LOC552279	NA	NA	NA	NA	NA
gene6647	0.157201	5.38419	9.61324	0.00283315	0.0345692	GB43914	411915	LOC411915	mitogen-activated protein kinase p38b isoform X2	FBpp0080111	FBgn0024846	p38b MAP kinase	p38b
gene12027	1.81986	4.84789	9.5726	0.00288838	0.0349391	GB51356	409469	Cyp4g11	cytochrome P450 4G11	FBpp0312025	FBgn0030304	Cyp4g15	Cyp4g15
gene11470	0.516128	5.05808	9.56918	0.00289307	0.0349391	GB50593	411569	LOC411569	protein TANC2 isoform X3	FBpp0075785	FBgn0041096	rolling pebbles	rols
gene7174	0.210107	7.00652	9.5729	0.00288797	0.0349391	GB45555	552467	LOC552467	RNA-binding protein spenito isoform X1	FBpp0087933	FBgn0027548	spenito	nito
gene8171	0.131192	5.56646	9.5491	0.00292082	0.0351318	GB52651	411591	LOC411591	diphthine--ammonia ligase isoform X1	FBpp0073444	FBgn0030336	-	CG1578
gene1269	0.279204	3.43122	9.52315	0.0029571	0.0353153	GB51558	100576454	LOC100576454	protein stum isoform X2	FBpp0271816	FBgn0050263	stumble	stum
gene1261	0.133277	6.00337	9.51149	0.00297355	0.0354416	GB51551	408572	LOC408572	myophilin	FBpp0073126	FBgn0035499	Chd64	Chd64
gene4293	0.164127	7.48024	9.49484	0.00299721	0.0355841	GB42022	410109	LOC410109	ubiquitin carboxyl-terminal hydrolase 34	FBpp0297302	FBgn0039214	puffyeye	puf
gene6897	0.29748	3.0486	9.46712	0.00303704	0.0358701	GB52819	551572	LOC551572	uncharacterized protein LOC551572 isoform X5	FBpp0111426	FBgn0085345	-	CG34316
gene6797	0.33139	2.27225	9.45056	0.00306108	0.0360025	GB41806	409367	LOC409367	calcyphosin-like protein	FBpp0082154	FBgn0038088	-	CG10126
gene5394	0.149557	7.98916	9.4401	0.00307638	0.036101	GB53562	408874	LOC408874	uncharacterized protein LOC408874 isoform X9	FBpp0082294	FBgn0038180	Chitinase 5	Cht5
gene839	0.347547	1.01879	9.4357	0.00308284	0.0361303	NA	113218910	LOC113218910	NA	NA	NA	NA	NA
gene8220	0.256207	1.91457	9.42494	0.0030987	0.0362695	GB51066	552169	LOC552169	NA	NA	NA	NA	NA
gene396	0.105468	5.69747	9.40268	0.00313177	0.0364501	GB40751	552187	LOC552187	leucine-rich repeat-containing protein 4	FBpp0304518	FBgn0015399	kekkon 1	kek1
gene4342	0.106609	8.49976	9.38705	0.0031552	0.0365554	GB48665	409818	LOC409818	sodium/calcium exchanger 1 isoform X1	FBpp0310708	FBgn0013995	Na/Ca-exchange protein	Calx
gene6472	0.233128	6.81647	9.36925	0.00318212	0.0367273	GB40389	406154	PRF	profilin	FBpp0089196	FBgn0000308	chickadee	chic
gene10993	0.255742	3.5473	9.3492	0.00321271	0.0368936	GB52719	726124	LOC726124	segmentation protein Runt	FBpp0076971	FBgn0003300	runt	run
gene1222	0.19193	6.57741	9.34557	0.00321829	0.0369111	GB48949	551725	LOC551725	importin-7	FBpp0076408	FBgn0026252	moleskin	msk
gene7438	0.479329	1.35292	9.3392	0.0032281	0.0369771	GB42673	725026	LOC725026	NA	NA	NA	NA	NA
gene5845	0.346964	0.562955	9.32609	0.00324837	0.0370485	NA	113218909	LOC113218909	NA	NA	NA	NA	NA
gene764	0.284851	4.92617	9.31944	0.00325871	0.0370485	GB46466	726667	LOC726667	NA	NA	NA	NA	NA
gene4171	0.259682	5.02892	9.31434	0.00326667	0.0370928	GB46687	552195	LOC552195	uncharacterized protein LOC552195 isoform X5	FBpp0305143	FBgn0261611	-	CG42700
gene10729	0.172894	6.68	9.30065	0.0032881	0.0372417	GB51036	409743	LOC409743	protein MON2 homolog isoform X1	FBpp0308731	FBgn0031985	monensin sensitivity 2	mon2
gene3041	0.108785	7.55184	9.29815	0.00329204	0.0372417	GB49150	409856	LOC409856	guanine nucleotide-releasing factor 2 isoform X6	FBpp0306981	FBgn0259228	C3G guanyl-nucleotide exchange factor	C3G
gene12051	0.202625	7.37886	9.28054	0.00331987	0.0373733	GB51341	725788	LOC725788	plexin domain-containing protein 2 isoform X2	FBpp0071404	FBgn0028331	lethal (1) G0289	l(1)G0289
gene686	0.292457	5.55074	9.25516	0.00336041	0.0377343	GB44808	413025	LOC413025	peroxidasin	FBpp0089205	FBgn0011828	Peroxidasin	Pxn
gene4669	0.0996443	7.79443	9.22776	0.00340478	0.0380917	GB41280	408862	LOC408862	prolyl 4-hydroxylase subunit alpha-1 isoform X2	FBpp0085012	FBgn0039776	prolyl-4-hydroxylase-alpha EFB	PH4alphaEFB
gene1682	0.188557	6.20275	9.21698	0.00342239	0.0381393	GB43486	552788	LOC552788	NA	NA	NA	NA	NA
gene2615	0.271436	5.65933	9.20826	0.00343671	0.038168	GB49083	551655	LOC551655	casein kinase II subunit beta isoform X2	FBpp0073406	FBgn0000259	Casein kinase II beta subunit	CkIIbeta
gene10161	0.212008	5.08423	9.2008	0.003449	0.0382096	GB54723	726790	LOC726790	NA	NA	NA	NA	NA
gene3370	0.162895	5.16727	9.20208	0.00344689	0.0382096	GB53126	411054	LOC411054	polypeptide N-acetylgalactosaminyltransferase 2 isoform X1	FBpp0292961	FBgn0031530	Polypeptide N-Acetylgalactosaminyltransferase 2	Pgant2
gene455	0.181856	3.94012	9.1914	0.00346458	0.038291	GB40798	727087	LOC727087	serine/arginine-rich splicing factor 7	FBpp0304606	FBgn0028554	x16 splicing factor	x16
gene10032	0.242002	5.44508	9.18603	0.00347351	0.0383431	GB52039	726204	LOC726204	transcription factor cwo isoform X3	FBpp0081723	FBgn0259938	clockwork orange	cwo
gene4599	0.150581	7.95633	9.18005	0.00348347	0.0383603	GB44536	100576683	LOC100576683	uncharacterized protein LOC100576683 isoform X3	FBpp0099611	FBgn0053958	-	CG33958
gene6049	0.221943	2.70422	9.17595	0.00349032	0.0383893	GB42432	727418	LOC727418	uncharacterized protein LOC727418 isoform X1	FBpp0072221	FBgn0035031	-	CG13587
gene11190	0.154232	4.89501	9.16978	0.00350066	0.0384103	GB47073	411746	LOC411746	NA	NA	NA	NA	NA
gene11519	0.0947756	5.80217	9.1189	0.00358712	0.0388449	GB50113	408533	LOC408533	mitogen-activated protein kinase kinase kinase 15 isoform X2	FBpp0289484	FBgn0014006	Apoptotic signal-regulating kinase 1	Ask1
gene1477	0.165889	6.35442	9.09735	0.0036244	0.0391058	GB53959	410777	LOC410777	dedicator of cytokinesis protein 9 isoform X4	FBpp0303566	FBgn0260486	Zizimin	Ziz
gene9118	0.124804	5.1988	9.09508	0.00362837	0.0391058	GB45005	410351	LOC410351	neurogenic locus protein delta isoform X1	FBpp0083154	FBgn0000463	Delta	Dl
gene9062	0.217015	6.24312	9.0747	0.00366404	0.0392509	GB45138	408354	LOC408354	nuclear factor of activated T-cells 5 isoform X4	FBpp0309342	FBgn0030505	NFAT nuclear factor	NFAT
gene11994	0.203585	9.24021	9.02286	0.00375646	0.0400072	GB54303	100577769	LOC100577769	uncharacterized protein LOC100577769	FBpp0080057	FBgn0028406	DNA fragmentation factor-related protein 4	Drep4
gene3763	0.137974	8.09277	9.0232	0.00375585	0.0400072	GB44183	726254	LOC726254	E3 ubiquitin-protein ligase HECTD1 isoform X7	FBpp0079663	FBgn0032208	Ubiquitin fusion-degradation 4-like	Ufd4
gene7326	0.174756	5.79823	9.00388	0.00379091	0.0401458	NA	107964958	LOC107964958	NA	NA	NA	NA	NA
gene11544	0.14574	5.98395	8.9963	0.00380477	0.0402458	GB50133	413636	LOC413636	exportin-7 isoform X2	FBpp0292662	FBgn0053180	Ranbp16	Ranbp16
gene2877	0.203366	6.3593	8.96752	0.00385783	0.040515	GB53682	100578314	LOC100578314	monocarboxylate transporter 10	FBpp0271696	FBgn0031568	-	CG10019
gene1998	0.120392	7.37121	8.93402	0.00392055	0.0409949	GB52426	410874	LOC410874	lysine-specific demethylase lid isoform X1	FBpp0078863	FBgn0031759	little imaginal discs	lid
gene6700	0.146691	5.90089	8.92571	0.00393628	0.0410652	GB43851	725999	LOC725999	uncharacterized protein LOC725999 isoform X3	FBpp0080524	FBgn0032629	beaten path IIIc	beat-IIIc
gene7073	0.143708	8.05948	8.91933	0.0039484	0.0411445	GB51738	410101	LOC410101	trafficking kinesin-binding protein milt isoform X5	FBpp0297342	FBgn0262872	milton	milt
gene11831	0.195126	5.29724	8.91401	0.00395855	0.0412032	GB49947	410573	LOC410573	synaptogenesis protein syg-2 isoform X4	FBpp0110105	FBgn0083950	sidestep VI	side-VI
gene5137	0.209588	6.53935	8.89712	0.0039909	0.0412521	GB42505	100577778	LOC100577778	NA	NA	NA	NA	NA
gene5107	0.151327	6.00027	8.90362	0.00397841	0.0412521	GB48536	409809	LOC409809	T-complex protein 1 subunit beta	FBpp0071226	FBgn0030086	Chaperonin containing TCP1 subunit 2	CCT2
gene2873	0.107117	5.09833	8.90643	0.00397303	0.0412521	GB53685	410938	LOC410938	polypeptide N-acetylgalactosaminyltransferase 13 isoform X1	FBpp0088130	FBgn0027558	Polypeptide N-Acetylgalactosaminyltransferase 3	Pgant3
gene7901	0.095559	9.76668	8.90056	0.00398428	0.0412521	GB55881	409670	LOC409670	protein tyrosine phosphatase type IVA 1 isoform X3	FBpp0080414	FBgn0024734	PRL-1 phosphatase	PRL-1
gene9072	0.127888	7.58023	8.88261	0.00401892	0.0413595	GB45142	408358	LOC408358	RB1-inducible coiled-coil protein 1 isoform X5	FBpp0078365	FBgn0037363	Autophagy-related 17	Atg17
gene3574	0.113786	5.5577	8.87418	0.00403528	0.0414344	GB50491	724739	LOC724739	NA	NA	NA	NA	NA
gene8041	0.529048	0.564213	8.85778	0.00406735	0.0415603	GB48362	410228	LOC410228	cAMP-dependent protein kinase catalytic subunit PRKX isoform X1	FBpp0075284	FBgn0000489	Protein kinase, cAMP-dependent, catalytic subunit 3	Pka-C3
gene5183	0.257159	6.18927	8.85521	0.0040724	0.0415603	NA	102654776	LOC102654776	paired box protein Pax-6 isoform X2	FBpp0308592	FBgn0019650	twin of eyeless	toy
gene4690	0.181437	8.1421	8.85425	0.00407428	0.0415603	GB41372	409043	LOC409043	NA	NA	NA	NA	NA
gene7443	0.156512	5.63149	8.85393	0.0040749	0.0415603	GB42671	552340	LOC552340	glypican-4 isoform X2	FBpp0075431	FBgn0041604	dally-like	dlp
gene566	0.173562	6.88974	8.85009	0.00408247	0.041591	GB41082	412588	LOC412588	tyrosine-protein kinase Src42A isoform X4	FBpp0307254	FBgn0264959	Src oncogene at 42A	Src42A
gene982	0.146713	4.27688	8.8444	0.00409369	0.0416123	GB47419	552032	LOC552032	NA	NA	NA	NA	NA
gene2302	1.22483	2.5573	8.82523	0.00413175	0.0416709	GB55452	552391	A4	apolipophorin-III-like protein	NA	NA	NA	NA
gene6889	0.305108	4.22552	8.82761	0.00412702	0.0416709	NA	102656498	LOC102656498	NA	NA	NA	NA	NA
gene1659	0.276986	4.03981	8.81977	0.00414266	0.0416709	GB14243	412955	LOC412955	protein jim lovell	FBpp0072360	FBgn0266129	jim lovell	lov
gene9978	0.235939	6.34026	8.81933	0.00414354	0.0416709	GB52082	413224	LOC413224	sn1-specific diacylglycerol lipase alpha isoform X3	FBpp0309251	FBgn0261244	inactivation no afterpotential E	inaE
gene2266	0.166927	7.69902	8.82628	0.00412967	0.0416709	GB55583	726280	LOC726280	histone acetyltransferase p300-like isoform X5	FBpp0305701	FBgn0261617	nejire	nej
gene7170	0.126856	6.14214	8.83003	0.00412218	0.0416709	GB45551	412647	LOC412647	septin-2 isoform X2	FBpp0074145	FBgn0259923	Septin 4	38231
gene8719	0.39551	7.54923	8.80385	0.00417463	0.0418749	GB55239	725581	LOC725581	band 3 anion transport protein isoform X5	FBpp0076053	FBgn0036043	-	CG8177
gene6436	0.306131	5.00918	8.79819	0.00418607	0.0419435	NA	113218569	LOC113218569	sodium-coupled monocarboxylate transporter 1-like	FBpp0072737	FBgn0035293	-	CG5687
gene4768	0.151264	7.21007	8.76657	0.00425054	0.042396	GB45692	552782	LOC552782	dentin sialophosphoprotein isoform X1	FBpp0306919	FBgn0259146	fire dancer	fid
gene8780	0.131492	4.4373	8.75833	0.00426751	0.0424331	GB55053	550987	LOC550987	soluble calcium-activated nucleotidase 1	FBpp0081866	FBgn0037900	-	CG5276
gene11248	0.154522	6.493	8.7414	0.00430259	0.0425038	GB46165	413200	LOC413200	fibroblast growth factor receptor homolog 1 isoform X2	FBpp0082972	FBgn0010389	heartless	htl
gene11353	0.19039	7.36622	8.70391	0.00438137	0.0430953	GB49480	410630	LOC410630	cGMP-specific 3',5'-cyclic phosphodiesterase isoform X1	FBpp0303081	FBgn0038237	Phosphodiesterase 6	Pde6
gene564	0.181497	4.88799	8.69698	0.0043961	0.0431936	GB41027	551546	LOC551546	BAG family molecular chaperone regulator 2	FBpp0075353	FBgn0036505	-	CG7945
gene11424	0.28623	2.72245	8.6708	0.00445219	0.0435569	NA	102656029	LOC102656029	homeobox protein Hmx	FBpp0303411	FBgn0264005	H6-like-homeobox	Hmx
gene3849	0.277041	5.28888	8.64454	0.00450921	0.0439734	GB44127	408780	LOC408780	NA	NA	NA	NA	NA
gene999	0.263348	2.68592	8.63515	0.00452979	0.0439734	GB13012	726447	LOC726447	histone H2B	FBpp0085281	FBgn0061209	His2B:CG17949	His2B:CG17949
gene10346	0.119064	8.35387	8.63391	0.00453252	0.0439734	GB40140	408427	LOC408427	piezo-type mechanosensitive ion channel component isoform X1	FBpp0307169	FBgn0264953	Piezo	Piezo
gene6086	0.12571	5.40655	8.62842	0.0045446	0.0439829	GB42500	408924	LOC408924	peptidoglycan-recognition protein LC isoform X3	FBpp0088491	FBgn0035976	Peptidoglycan recognition protein LC	PGRP-LC
gene5682	0.153467	6.99118	8.59028	0.00462949	0.044247	GB43266	409158	LOC409158	C-terminal-binding protein isoform X3	FBpp0306582	FBgn0020496	C-terminal Binding Protein	CtBP
gene10692	0.080404	6.37885	8.58531	0.00464067	0.0442772	GB43556	409429	LOC409429	meiosis regulator and mRNA stability factor 1	FBpp0085309	FBgn0039972	-	CG17018
gene8618	0.13649	7.21344	8.56832	0.00467911	0.0445811	GB52239	408337	LOC408337	uncharacterized protein LOC408337 isoform X8	FBpp0306401	FBgn0266756	bitesize	btsz
gene1911	0.294465	11.6562	8.55534	0.0047087	0.0446763	NA	102655100	LOC102655100	NA	NA	NA	NA	NA
gene5020	0.130129	5.86092	8.49423	0.00485066	0.0456433	GB52154	725592	LOC725592	protein prenyltransferase alpha subunit repeat-containing protein 1	FBpp0070398	FBgn0027296	tempura	temp
gene5747	0.25552	4.17312	8.47291	0.00490123	0.0458353	GB46257	413411	LOC413411	myotubularin-related protein 14	FBpp0309188	FBgn0027506	Egg-derived tyrosine phosphatase	EDTP
gene3865	0.632317	3.95756	8.44683	0.00496386	0.0462786	GB44117	413423	LOC413423	hemicentin-1 isoform X3	FBpp0077154	FBgn0000547	echinoid	ed
gene9267	0.0974254	6.56754	8.42843	0.00500855	0.0466012	GB44930	411433	LOC411433	ell-associated factor Eaf	FBpp0088078	FBgn0033166	ELL-associated factor	Eaf
gene5301	0.113882	9.16462	8.40233	0.00507264	0.0469567	GB46035	411154	LOC411154	eukaryotic translation initiation factor 4 gamma 2 isoform X2	FBpp0086899	FBgn0010488	NAT1	NAT1
gene2735	0.277403	2.96324	8.39572	0.00508901	0.0469698	GB51487	552193	LOC552193	proton-coupled amino acid transporter-like protein CG1139	FBpp0075929	FBgn0036116	-	CG7888
gene6051	0.0954153	6.73138	8.39328	0.00509508	0.0469698	GB42479	550694	LOC550694	T-complex protein 1 subunit eta	FBpp0081401	FBgn0037632	Chaperonin containing TCP1 subunit 7	CCT7
gene11965	0.210091	6.04555	8.38332	0.00511986	0.0470594	GB54325	413633	LOC413633	serine/threonine-protein kinase BRSK2 isoform X3	FBpp0306195	FBgn0036544	sugar-free frosting	sff
gene5262	0.0899607	5.74127	8.36934	0.0051549	0.0472385	GB46339	550968	LOC550968	heat shock protein 75 kDa, mitochondrial	FBpp0085482	FBgn0026761	Trap1	Trap1
gene8842	0.24438	6.01548	8.32839	0.00525896	0.0478078	NA	102655030	LOC102655030	NA	NA	NA	NA	NA
gene5694	0.0943924	8.03546	8.32283	0.00527326	0.04789	GB49696	412896	LOC412896	octopamine receptor beta-2R isoform X1	FBpp0312480	FBgn0038063	Octopamine beta2 receptor	Octbeta2R
gene4384	0.117965	6.90877	8.31868	0.00528394	0.0478916	GB50301	100576129	LOC100576129	uncharacterized protein LOC100576129 isoform X1	FBpp0082616	FBgn0053207	pxb	pxb
gene9852	0.157627	5.7499	8.31545	0.00529228	0.0479196	GB49337	409168	LOC409168	26S proteasome non-ATPase regulatory subunit 13	FBpp0083860	FBgn0028691	Regulatory particle non-ATPase 9	Rpn9
gene4918	0.235841	3.0813	8.30639	0.00531576	0.0480844	GB51227	100578929	LOC100578929	NA	NA	NA	NA	NA
gene3288	0.263026	4.47594	8.27853	0.00538861	0.0485508	GB54884	409598	LOC409598	uncharacterized protein LOC409598	FBpp0300571	FBgn0053978	-	CG33978
gene1480	0.164801	7.60346	8.25788	0.00544331	0.0489468	GB53963	408631	LOC408631	patronin isoform X13	FBpp0304551	FBgn0263197	Patronin	Patronin
gene2816	0.357446	1.14517	8.25046	0.00546308	0.0490762	GB55830	410948	LOC410948	aromatic-L-amino-acid decarboxylase isoform X2	FBpp0085475	FBgn0050446	Tyrosine decarboxylase 2	Tdc2
gene6817	0.138829	4.83647	8.22876	0.0055214	0.0495513	NA	102653839	LOC102653839	probable histone-lysine N-methyltransferase set-23	FBpp0112128	FBgn0037841	-	CG4565
gene12028	0.097068	5.7372	8.22662	0.00552719	0.0495545	GB51264	409487	LOC409487	probable glutamine-dependent NAD(+) synthetase	FBpp0073675	FBgn0030512	NAD synthetase	Nadsyn
gene5778	0.189196	3.35134	8.2151	0.00555844	0.0496877	NA	113218887	LOC113218887	NA	NA	NA	NA	NA
gene6287	0.10392	7.24023	8.20745	0.00557928	0.0497281	GB52595	551432	LOC551432	NA	NA	NA	NA	NA
gene2264	0.170354	8.3187	8.20337	0.00559044	0.049779	GB55585	726231	LOC726231	GRB2-associated-binding protein 2 isoform X8	FBpp0072803	FBgn0016794	daughter of sevenless	dos
gene12012	0.125802	5.67158	8.18716	0.005635	0.0499319	GB51360	411469	LOC411469	integrator complex subunit 1 isoform X1	FBpp0072077	FBgn0034964	Integrator 1	IntS1
Genes downregulated in the brain with antag-305 treatment
Differential Expression Results						Honey bee conversions				D. melanogaster ortholog conversions
geneID	logFC	logCPM	F	PValue	FDR	BEEBASE	LOCGeneID	Name	hb.gene.name	dmel.flybase.protein	dmel.flybase.gene	dmel.flybase.name	dmel.flybase.symbol
gene11680	0.42155	4.08069	58.9309	9.65071e-11	1.7599e-07	GB50206	100578286	LOC100578286	NA	NA	NA	NA	NA
gene2554	0.271872	6.43898	44.515	6.01637e-09	4.21979e-06	GB51895	413388	LOC413388	histone-lysine N-methyltransferase EHMT2 isoform X2	FBpp0070062	FBgn0040372	G9a	G9a
gene7080	0.257722	4.10006	40.0862	2.39895e-08	1.09368e-05	GB51662	552310	LOC552310	microspherule protein 1	FBpp0073058	FBgn0263832	Reduction in Cnn dots 5	Rcd5
gene9129	0.554645	2.03028	33.3494	2.22076e-07	5.62469e-05	GB45170	100578547	LOC100578547	NA	NA	NA	NA	NA
gene1518	0.593115	1.42894	32.6977	2.77768e-07	5.88998e-05	NA	107966072	LOC107966072	NA	NA	NA	NA	NA
gene10884	0.477254	3.1312	32.1118	3.40117e-07	6.4608e-05	GB54132	726227	LOC726227	DNA primase small subunit	FBpp0076330	FBgn0011762	DNA polymerase alpha 50kD	DNApol-alpha50
gene9149	0.282986	8.28269	29.1289	9.73655e-07	0.00013573	GB44991	552303	LOC552303	RNA-binding protein cabeza isoform X2	FBpp0307001	FBgn0285954	cabeza	caz
gene7536	0.323658	5.87532	26.0738	2.9698e-06	0.000330228	NA	102653763	LOC102653763	NA	NA	NA	NA	NA
gene9345	0.329899	7.90525	25.6481	3.48027e-06	0.000360603	GB44886	551146	LOC551146	NA	NA	NA	NA	NA
gene11267	0.281253	8.88393	24.9087	4.59318e-06	0.000445538	GB54432	410151	LOC410151	retinal homeobox protein Rx2	FBpp0082986	FBgn0011701	reversed polarity	repo
gene1900	0.683534	0.673783	24.3967	5.57446e-06	0.000529457	GB52501	100577939	LOC100577939	NA	NA	NA	NA	NA
gene9292	0.13159	6.95812	24.191	6.02733e-06	0.000555123	GB45247	724685	LOC724685	NA	NA	NA	NA	NA
gene2883	0.263531	6.88122	22.4533	1.17573e-05	0.000979539	GB53695	408742	LOC408742	fatty-acid amide hydrolase 2-B	FBpp0087069	FBgn0033717	-	CG8839
gene4570	0.408862	5.49825	22.3373	1.23e-05	0.000992488	GB44597	552198	LOC552198	pleiotropic regulator 1	FBpp0073459	FBgn0030365	Transport and Golgi organization 4	Tango4
gene1464	0.220766	6.21196	22.2579	1.26863e-05	0.000998364	GB53953	413551	LOC413551	mitochondrial coenzyme A transporter SLC25A42	FBpp0310685	FBgn0067783	Dephosphocoenzyme A carrier	DPCoAC
gene6822	0.226354	3.16385	21.6195	1.62871e-05	0.00125852	NA	725134	LOC725134	NA	NA	NA	NA	NA
gene7048	0.261247	3.58907	21.5912	1.64687e-05	0.00126186	GB51684	726832	LOC726832	NA	NA	NA	NA	NA
gene2757	0.247613	7.27606	21.2404	1.89107e-05	0.00142502	GB51511	409346	LOC409346	TBC1 domain family member 1 isoform X1	FBpp0306964	FBgn0261261	pollux	plx
gene8477	0.254736	4.18336	20.9471	2.12372e-05	0.00158722	GB47333	411707	LOC411707	probable glutamate--tRNA ligase, mitochondrial	FBpp0075169	FBgn0036629	Glutamyl-tRNA synthetase, mitochondrial	GluRS-m
gene10549	0.507254	1.51028	20.271	2.78001e-05	0.00195293	GB49018	100576734	LOC100576734	NA	NA	NA	NA	NA
gene9321	0.215328	3.91788	20.2155	2.8425e-05	0.00197847	GB44898	100576647	LOC100576647	separin isoform X2	FBpp0076831	FBgn0035627	Separase	Sse
gene6593	0.208531	9.46609	19.6871	3.51488e-05	0.00235652	GB54511	411250	LOC411250	NA	NA	NA	NA	NA
gene3217	0.31286	3.47478	19.5481	3.71771e-05	0.00247432	GB46112	551540	LOC551540	replication factor C subunit 2	FBpp0073120	FBgn0260985	Replication factor C subunit 4	RfC4
gene10271	0.138715	7.43979	19.3967	3.95248e-05	0.00255594	GB50694	409829	LOC409829	F-box/LRR-repeat protein 2 isoform X1	FBpp0111980	FBgn0033639	-	CG9003
gene2378	0.160303	5.79812	19.11	4.43992e-05	0.00281133	GB55521	410792	LOC410792	TBC1 domain family member 22B isoform X1	FBpp0083411	FBgn0038855	-	CG5745
gene5727	0.174633	6.72442	19.0342	4.57893e-05	0.00287935	GB46271	551349	LOC551349	protein BCL9 homolog isoform X2	FBpp0088180	FBgn0039907	legless	lgs
gene1172	0.328087	4.25321	18.9462	4.74607e-05	0.00290434	GB45515	411721	LOC411721	uncharacterized protein LOC411721 isoform X2	FBpp0079948	FBgn0032428	-	CG6405
gene10980	0.179118	5.85173	18.8144	5.00809e-05	0.00297826	GB52768	410530	LOC410530	alkaline phosphatase	FBpp0080745	FBgn0032779	Alkaline phosphatase 12	Alp12
gene6782	0.228382	3.2636	18.8036	5.03019e-05	0.00297826	GB41864	411268	LOC411268	NA	NA	NA	NA	NA
gene8498	0.125142	8.74388	18.6333	5.39285e-05	0.00317239	GB47322	409486	LOC409486	spidroin-2 isoform X4	FBpp0306761	FBgn0039730	-	CG7903
gene6551	0.233507	7.30574	18.4958	5.70533e-05	0.00329248	GB40564	411629	LOC411629	zinc finger protein DPF3 isoform X2	FBpp0110407	FBgn0033015	d4	d4
gene2713	0.575149	0.978155	18.4973	5.70177e-05	0.00329248	NA	113218638	LOC113218638	NA	NA	NA	NA	NA
gene7331	0.142636	7.05029	18.261	6.28265e-05	0.00345092	NA	100576876	LOC100576876	uncharacterized protein LOC100576876 isoform X1	FBpp0311338	FBgn0266696	Supervillin	Svil
gene3954	0.140492	6.56667	18.1761	6.50609e-05	0.0035311	GB53011	410980	LOC410980	polyphosphoinositide phosphatase isoform X3	FBpp0077133	FBgn0031611	FIG4 phosphoinositide 5-phosphatase	FIG4
gene1293	0.242607	3.87155	18.0467	6.86277e-05	0.00365934	GB51608	100577689	LOC100577689	uncharacterized protein LOC100577689	FBpp0071618	FBgn0034631	TATA box-binding protein-associated factor RNA polymerase I subunit C-like	TAF1C-like
gene8938	0.327681	3.72433	17.9271	7.20999e-05	0.00382213	GB47283	100578581	LOC100578581	NA	NA	NA	NA	NA
gene7538	0.247757	5.02729	17.8373	7.48281e-05	0.00392116	GB42871	409011	LOC409011	uncharacterized protein LOC409011	FBpp0079590	FBgn0032229	-	CG5045
gene6812	0.17071	5.27063	17.8158	7.54981e-05	0.00393367	GB41795	551135	LOC551135	vacuolar protein sorting-associated protein 33B isoform X1	FBpp0084210	FBgn0039335	Vacuolar protein sorting 33B	Vps33B
gene9203	0.172225	3.71547	17.7636	7.71483e-05	0.00396803	GB44964	408314	LOC408314	uncharacterized protein LOC408314	FBpp0079432	FBgn0032130	brickwall	brwl
gene7872	0.448034	2.3762	17.4609	8.74779e-05	0.0042883	GB46364	100576781	LOC100576781	NA	NA	NA	NA	NA
gene11109	0.315636	2.95593	17.3561	9.13804e-05	0.00444532	GB41640	410561	LOC410561	NA	NA	NA	NA	NA
gene6152	0.562473	2.27677	17.3362	9.21437e-05	0.00444532	NA	102653798	LOC102653798	NA	NA	NA	NA	NA
gene6076	0.148009	4.56425	17.2948	9.37455e-05	0.00447524	GB42494	100578503	LOC100578503	negative elongation factor B	FBpp0071034	FBgn0027553	NELF-B	NELF-B
gene7259	0.483004	10.604	17.1646	9.89824e-05	0.00465217	GB17597	411347	LOC411347	peripheral plasma membrane protein CASK isoform X6	FBpp0290542	FBgn0013759	CASK	CASK
gene8165	0.276298	4.97225	17.0856	0.000102309	0.00471893	GB52619	100577493	LOC100577493	transmembrane and TPR repeat-containing protein 4 isoform X1	FBpp0082545	FBgn0038324	-	CG5038
gene135	0.150299	5.32788	16.9455	0.000108489	0.00488907	GB47749	100578696	LOC100578696	uncharacterized protein LOC100578696	FBpp0084363	FBgn0039419	-	CG12290
gene9649	0.377424	5.11763	16.9393	0.00010877	0.00488907	GB48312	411538	LOC411538	pre-mRNA-splicing factor RBM22	FBpp0078624	FBgn0037220	-	CG14641
gene2903	0.806224	3.00196	16.9056	0.000110322	0.00493095	GB53669	724343	LOC724343	DNA-directed RNA polymerase III subunit RPC9-like	FBpp0074115	FBgn0030801	Receptor component protein	Rcp
gene9185	0.363737	4.23368	16.8811	0.000111461	0.00495757	NA	113219133	LOC113219133	NA	NA	NA	NA	NA
gene8589	0.11539	7.35385	16.7166	0.000119435	0.00518577	GB43980	413545	LOC413545	WW domain-containing adapter protein with coiled-coil isoform X3	FBpp0074186	FBgn0030812	wacky	wcy
gene11549	0.398906	3.42491	16.3323	0.000140453	0.00590161	GB50137	725890	LOC725890	NA	NA	NA	NA	NA
gene5959	0.181115	9.04055	16.3026	0.000142231	0.00592174	GB43300	408936	LOC408936	RNA-binding protein squid isoform X6	FBpp0082319	FBgn0263396	squid	sqd
gene7702	0.302311	4.67049	15.8202	0.000174578	0.00698159	GB53337	412272	LOC412272	NA	NA	NA	NA	NA
gene3196	0.268883	5.24728	15.7717	0.000178228	0.00701582	GB46121	412868	LOC412868	ubiquitin fusion degradation protein 1 homolog isoform X1	FBpp0075952	FBgn0036136	Ubiquitin fusion-degradation 1-like	Ufd1-like
gene7654	0.288015	4.76271	15.7775	0.000177783	0.00701582	GB53302	552778	LOC552778	mini-chromosome maintenance complex-binding protein	FBpp0078978	FBgn0031875	-	CG3430
gene7032	0.210285	5.39395	15.4028	0.000208701	0.00796209	GB51721	725941	LOC725941	zinc finger protein 800 isoform X2	FBpp0078280	FBgn0037379	-	CG10979
gene8912	0.149214	6.68283	15.2336	0.00022443	0.00844653	GB47239	410307	LOC410307	NA	NA	NA	NA	NA
gene7540	0.204852	3.11819	15.2171	0.000226031	0.00844653	GB42872	411327	LOC411327	G1/S-specific cyclin-E1	FBpp0080335	FBgn0010382	Cyclin E	CycE
gene4396	0.526637	5.23303	15.2205	0.0002257	0.00844653	GB44705	552449	LOC552449	mediator of RNA polymerase II transcription subunit 6	FBpp0081639	FBgn0024330	Mediator complex subunit 6	MED6
gene4277	0.136366	6.45605	15.1116	0.000236539	0.0087229	GB42032	413169	LOC413169	presenilin-1	FBpp0113009	FBgn0284421	Presenilin	Psn
gene9442	0.144123	6.31714	15.04	0.00024396	0.00889772	GB43189	410269	LOC410269	probable multidrug resistance-associated protein lethal(2)03659	FBpp0079228	FBgn0032026	-	CG7627
gene10253	0.591688	2.0116	14.9992	0.000248295	0.00901974	GB50661	726205	LOC726205	inosine triphosphate pyrophosphatase	FBpp0078684	FBgn0031663	-	CG8891
gene7185	0.661831	5.13145	14.9778	0.000250596	0.0090672	NA	102656685	LOC102656685	39S ribosomal protein L42, mitochondrial	FBpp0087491	FBgn0033480	mitochondrial ribosomal protein L42	mRpL42
gene11356	0.223487	4.81414	14.8062	0.000269906	0.00965492	GB49481	413795	LOC413795	NA	NA	NA	NA	NA
gene12046	0.258455	3.5462	14.8052	0.000270016	0.00965492	NA	107965657	LOC107965657	NA	NA	NA	NA	NA
gene9164	0.285154	2.53203	14.7363	0.000278204	0.00990886	GB45186	100576532	LOC100576532	NA	NA	NA	NA	NA
gene10472	0.174729	7.74111	14.7058	0.000281902	0.00996271	GB49866	724120	LOC724120	paired mesoderm homeobox protein 2B	FBpp0308648	FBgn0085369	Dorsal root ganglia homeobox	Drgx
gene11668	0.189299	5.29823	14.7119	0.000281164	0.00996271	GB50197	413963	LOC413963	splicing factor 3A subunit 3 isoform X1	FBpp0078400	FBgn0014366	noisette	noi
gene7455	0.267283	4.84418	14.6303	0.0002913	0.0102157	GB42664	411450	LOC411450	probable ATP-dependent RNA helicase DDX43	FBpp0112117	FBgn0037549	-	CG7878
gene9470	0.107203	7.09916	14.4977	0.000308577	0.0106981	GB43114	409764	LOC409764	uncharacterized protein LOC409764 isoform X1	FBpp0309344	FBgn0030508	-	CG15760
gene3038	0.460894	3.92604	14.478	0.000311236	0.0107494	GB49154	411613	LOC411613	bcl-2-related ovarian killer protein homolog A isoform X2	FBpp0087182	FBgn0040491	Buffy	Buffy
gene4483	0.324407	2.07314	14.4526	0.000314703	0.0108006	NA	107964412	LOC107964412	N-glycosylase/DNA lyase	FBpp0071168	FBgn0027864	8-oxoguanine DNA glycosylase	Ogg1
gene4167	0.15485	5.19825	14.3905	0.000323327	0.0110416	GB46784	724925	LOC724925	lamin-B receptor isoform X5	FBpp0071630	FBgn0034657	Lamin B receptor	LBR
gene4320	0.378344	4.4258	14.3695	0.000326309	0.0110991	GB48646	411085	LOC411085	ADP-ribosylation factor-like protein 2	FBpp0081328	FBgn0004908	ADP ribosylation factor-like 2	Arl2
gene6579	0.253553	5.88749	14.3117	0.000334636	0.0112107	NA	724750	LOC724750	ER membrane protein complex subunit 10 isoform X3	FBpp0289335	FBgn0052441	-	CG32441
gene8600	0.278488	5.08608	14.2487	0.000343974	0.0112107	GB43969	100578524	LOC100578524	NA	NA	NA	NA	NA
gene7881	0.318304	3.46347	14.2468	0.000344263	0.0112107	GB46388	725107	LOC725107	NA	NA	NA	NA	NA
gene10769	0.719076	0.222396	14.269	0.000340935	0.0112107	GB43735	726020	LOC726020	protein OSCP1	FBpp0087126	FBgn0033685	Organic solute carrier partner 1	OSCP1
gene3226	0.278238	4.14699	14.2111	0.000349678	0.0112803	GB50637	551727	LOC551727	SUZ domain-containing protein 1 isoform X2	FBpp0079058	FBgn0051908	-	CG31908
gene11124	0.885821	4.72948	14.2082	0.000350113	0.0112803	GB41648	727294	LOC727294	protein chibby homolog 1	FBpp0307827	FBgn0067317	Chibby	Cby
gene1559	0.357765	3.92853	14.1606	0.000357489	0.0114774	GB17977	724669	LOC724669	peptidyl-prolyl cis-trans isomerase NIMA-interacting 4 isoform X1	FBpp0084190	FBgn0039305	-	CG11858
gene10230	0.328272	3.35324	14.1473	0.000359565	0.0115036	GB48252	410422	LOC410422	dihydrofolate reductase isoform X1	FBpp0082746	FBgn0004087	Dihydrofolate reductase	Dhfr
gene7095	0.429577	3.95407	14.0937	0.000368106	0.0116541	GB51656	724786	LOC724786	zinc finger HIT domain-containing protein 3	FBpp0086482	FBgn0034033	-	CG8204
gene2826	0.257745	5.1232	14.057	0.000374079	0.0118022	GB55774	100578296	LOC100578296	NA	NA	NA	NA	NA
gene2723	0.166944	7.54903	14.0182	0.000380489	0.0119631	GB51479	410091	LOC410091	ras guanine nucleotide exchange factor P isoform X1	FBpp0079498	FBgn0032156	-	CG13124
gene2094	0.368075	1.1518	13.9937	0.000384605	0.012051	GB49796	100578144	LOC100578144	mitotic apparatus protein p62	FBpp0070585	FBgn0029681	-	CG15239
gene11479	0.242103	6.32848	13.9568	0.000390886	0.0121936	GB50515	551946	LOC551946	NA	NA	NA	NA	NA
gene8241	0.346504	2.32905	13.9354	0.000394573	0.0122371	GB51076	100576531	LOC100576531	NA	NA	NA	NA	NA
gene10155	0.257301	4.15629	13.9092	0.000399148	0.0122883	GB54729	410410	LOC410410	ATP-dependent DNA helicase PIF1	FBpp0077258	FBgn0031540	Pif1 ortholog	Pif1
gene10584	0.316659	3.45125	13.8784	0.000404578	0.0123376	GB48482	410475	LOC410475	tRNA pseudouridine(38/39) synthase	FBpp0071700	FBgn0034703	-	CG3045
gene7089	0.12969	4.54488	13.8492	0.000409814	0.0123961	GB51658	413196	LOC413196	ribosome maturation protein SBDS	FBpp0076652	FBgn0035714	-	CG8549
gene8897	0.21047	5.25566	13.8449	0.000410575	0.0123961	GB43495	724336	LOC724336	tRNA dimethylallyltransferase isoform X1	FBpp0084088	FBgn0043799	-	CG31381
gene4401	0.211476	4.43272	13.7293	0.000432025	0.0129566	GB44702	725628	LOC725628	N-alpha-acetyltransferase 40	FBpp0084827	FBgn0039687	N(alpha)-acetyltransferase 40	Naa40
gene2831	0.254458	6.21675	13.6478	0.000447829	0.0132575	GB55824	409335	LOC409335	probable serine hydrolase isoform X1	FBpp0077681	FBgn0020545	kraken	kraken
gene4789	0.123088	7.7214	13.5663	0.00046424	0.0133614	GB45709	411126	LOC411126	broad-complex core protein isoforms 1/2/3/4/5 isoform X6	FBpp0070791	FBgn0029822	-	CG12236
gene2719	0.176639	6.88082	13.5898	0.000459433	0.0133614	GB14753	412524	LOC412524	calcium release-activated calcium channel protein 1 isoform X2	FBpp0307680	FBgn0041585	olf186-F	olf186-F
gene3129	0.188889	4.84152	13.5812	0.000461185	0.0133614	GB41207	410072	LOC410072	26S proteasome non-ATPase regulatory subunit 14	FBpp0078664	FBgn0028694	Regulatory particle non-ATPase 11	Rpn11
gene4194	0.208154	3.44208	13.5807	0.000461295	0.0133614	GB46767	411076	LOC411076	queuosine salvage protein	FBpp0071542	FBgn0034614	-	CG9752
gene5485	0.270656	5.47389	13.589	0.000459599	0.0133614	GB45477	413898	LOC413898	protein YIPF6	FBpp0077149	FBgn0031600	-	CG3652
gene385	0.329538	2.05581	13.5871	0.000459994	0.0133614	GB40830	725682	LOC725682	uncharacterized protein LOC725682 isoform X1	FBpp0310230	FBgn0260997	-	CG42598
gene1249	0.537063	4.36489	13.6118	0.000455005	0.0133614	GB51539	551158	LOC551158	28S ribosomal protein S17, mitochondrial	FBpp0072184	FBgn0034986	mitochondrial ribosomal protein S17	mRpS17
gene8486	0.430659	3.45735	13.5499	0.000467606	0.0133976	GB47342	551495	LOC551495	Bardet-Biedl syndrome 5 protein homolog	FBpp0078512	FBgn0037280	Bardet-Biedl syndrome 5	BBS5
gene4418	0.308733	4.24835	13.4304	0.000493002	0.0140037	GB44692	100576794	LOC100576794	pre-mRNA-splicing factor 38	FBpp0087663	FBgn0050342	pre-mRNA processing factor 38	Prp38
gene3668	0.244457	3.67109	13.3878	0.000502382	0.0142258	GB16725	725961	LOC725961	coiled-coil domain-containing protein 58	FBpp0074649	FBgn0036909	Coiled-coil domain-containing 58	Ccdc58
gene2762	0.136327	4.41397	13.3608	0.000508438	0.0143085	GB51505	551484	LOC551484	sphingomyelin phosphodiesterase 4	FBpp0081990	FBgn0037958	-	CG6962
gene10377	0.322767	4.78175	13.3394	0.000513289	0.0144005	GB40098	410459	LOC410459	cyclin-H	FBpp0078093	FBgn0022936	Cyclin H	CycH
gene2752	0.164598	5.55856	13.3005	0.000522205	0.014561	GB51513	409639	LOC409639	UPF0183 protein CG7083	FBpp0076331	FBgn0035877	-	CG7083
gene3747	0.144016	6.28829	13.2411	0.000536172	0.0148581	GB44031	406086	Dl	dorsal protein isoform X2	FBpp0080559	FBgn0260632	dorsal	dl
gene541	0.551417	6.3193	13.2216	0.000540842	0.0148848	GB48958	551318	LOC551318	NA	NA	NA	NA	NA
gene11591	0.456053	2.65994	13.197	0.000546788	0.014927	GB50080	410610	LOC410610	calmodulin-like protein 4	FBpp0083396	FBgn0038830	-	CG17272
gene7097	0.201499	3.73777	13.0864	0.000574369	0.0154487	GB51753	100576760	LOC100576760	NA	NA	NA	NA	NA
gene9579	0.418979	2.07263	13.0922	0.000572874	0.0154487	NA	725196	LOC725196	putative peptidyl-tRNA hydrolase PTRHD1	FBpp0082754	FBgn0038446	-	CG14903
gene1720	0.349527	3.71281	13.0729	0.000577829	0.0154506	GB43442	100579024	LOC100579024	D-aminoacyl-tRNA deacylase 1	FBpp0290123	FBgn0037898	D-aminoacyl-tRNA deacylase	Dtd
gene10411	0.0902311	6.18732	13.0283	0.000589432	0.0156689	GB53859	409230	LOC409230	arf-GAP with coiled-coil, ANK repeat and PH domain-containing protein 2 isoform X1	FBpp0083761	FBgn0039056	Centaurin beta 1A	CenB1A
gene5839	0.250783	4.17833	13.0121	0.000593691	0.0156907	GB53770	724263	LOC724263	39S ribosomal protein L51, mitochondrial	FBpp0079304	FBgn0032053	mitochondrial ribosomal protein L51	mRpL51
gene8179	0.323927	4.84426	13.0144	0.000593097	0.0156907	GB51005	414027	LOC414027	N-alpha-acetyltransferase 20 isoform X1	FBpp0074532	FBgn0031043	N(alpha)-acetyltransferase 20 A	Naa20A
gene5630	0.0858764	7.70891	12.943	0.000612285	0.0161353	GB45389	410136	LOC410136	E3 ubiquitin-protein ligase RNF123	FBpp0082488	FBgn0038296	-	CG6752
gene10718	0.754001	4.92912	12.9249	0.000617259	0.0161729	GB43537	725291	LOC725291	probable 28S ribosomal protein S16, mitochondrial	FBpp0086704	FBgn0033907	mitochondrial ribosomal protein S16	mRpS16
gene8902	0.121187	5.66461	12.8327	0.000643215	0.0165673	GB47250	409647	LOC409647	THO complex subunit 1 isoform X4	FBpp0078316	FBgn0037382	Hpr1	Hpr1
gene7733	0.180554	5.64166	12.8094	0.000649974	0.0166943	GB53402	408982	LOC408982	calcineurin B homologous protein 1	FBpp0078381	FBgn0037358	ethanol sensitive with low memory	elm
gene7395	0.668438	4.95708	12.7773	0.000659371	0.016888	GB42698	102656311	LOC102656311	uncharacterized protein LOC102656311	FBpp0071894	FBgn0010622	Dynactin 3, p24 subunit	DCTN3-p24
gene8035	0.605214	2.91107	12.7167	0.000677512	0.0170651	GB48358	726016	LOC726016	chromosome transmission fidelity protein 8 homolog	FBpp0290169	FBgn0054001	-	CG34001
gene7102	0.127678	7.63462	12.7066	0.000680583	0.0170952	GB51757	412254	LOC412254	BUB3-interacting and GLEBS motif-containing protein ZNF207 isoform X4	FBpp0080450	FBgn0032600	Bub3 interacting GLEBS and Zinc finger domain protein	BuGZ
gene6266	0.348272	6.54325	12.6846	0.000687324	0.0171699	GB47886	724264	LOC724264	NADH dehydrogenase [ubiquinone] 1 alpha subcomplex subunit 7	FBpp0078167	FBgn0037172	NADH dehydrogenase (ubiquinone) B14.5 A subunit-like	ND-B14.5AL
gene1771	0.259938	3.22794	12.6704	0.000691729	0.0172328	GB50796	726303	LOC726303	N-acetyltransferase family 8 member 3	FBpp0081563	FBgn0052939	-	CG32939
gene3463	0.108756	5.76016	12.6304	0.000704266	0.0173618	GB49528	410084	LOC410084	exocyst complex component 6B isoform X2	FBpp0083436	FBgn0266674	Secretory 15	Sec15
gene4088	0.594891	5.86111	12.6394	0.000701408	0.0173618	GB48874	410128	LOC410128	26S proteasome non-ATPase regulatory subunit 9	FBpp0082314	FBgn0038166	-	CG9588
gene11734	0.169441	3.78345	12.5878	0.000717859	0.017461	GB50229	100576432	LOC100576432	uncharacterized protein LOC100576432 isoform X2	FBpp0288472	FBgn0033348	Spitting Image	Spt
gene4155	0.197868	4.07981	12.6021	0.000713257	0.017461	GB46790	412751	LOC412751	solute carrier family 35 member F5 isoform X1	FBpp0086486	FBgn0034032	-	CG8195
gene5281	0.277393	5.3308	12.5938	0.000715928	0.017461	GB42966	409317	LOC409317	GATOR complex protein NPRL2 isoform X1	FBpp0074122	FBgn0030800	Nitrogen permease regulator-like 2	Nprl2
gene4349	0.291875	3.52547	12.587	0.000718125	0.017461	NA	102654054	LOC102654054	NA	NA	NA	NA	NA
gene8814	0.153566	3.94819	12.5639	0.000725591	0.0174942	GB45304	550884	LOC550884	N-sulphoglucosamine sulphohydrolase	FBpp0083138	FBgn0038660	-	CG14291
gene5768	0.154303	4.00784	12.5361	0.000734712	0.0174942	GB42555	100577221	LOC100577221	NA	NA	NA	NA	NA
gene145	0.254618	4.76046	12.5184	0.000740598	0.0174942	GB50355	412473	LOC412473	39S ribosomal protein L28, mitochondrial	FBpp0078635	FBgn0031660	mitochondrial ribosomal protein L28	mRpL28
gene9438	0.330876	4.67458	12.5694	0.000723809	0.0174942	GB43132	726522	LOC726522	ketohexokinase	FBpp0074633	FBgn0036942	-	CG7328
gene356	0.427478	2.78015	12.5588	0.000727268	0.0174942	GB40848	551556	LOC551556	NA	NA	NA	NA	NA
gene3724	0.513108	6.21376	12.5207	0.000739821	0.0174942	GB44205	411206	LOC411206	proteasome subunit beta type-5	FBpp0087319	FBgn0029134	Proteasome beta5 subunit	Prosbeta5
gene1023	0.116039	6.81779	12.492	0.000749459	0.0176123	NA	413672	LOC413672	hexosaminidase D	FBpp0082981	FBgn0028499	-	CG7985
gene7998	0.752058	2.95833	12.4942	0.000748693	0.0176123	GB48338	725240	LOC725240	mitochondrial import inner membrane translocase subunit Tim9	FBpp0073606	FBgn0030480	Tim9a	Tim9a
gene9223	0.50879	2.00905	12.479	0.000753847	0.0176699	NA	113219065	LOC113219065	NA	NA	NA	NA	NA
gene10820	0.437326	6.24851	12.4518	0.000763131	0.0177506	GB54211	551882	LOC551882	protein dj-1beta	FBpp0401456	FBgn0039802	dj-1beta	dj-1beta
gene9570	0.0996435	5.36905	12.4221	0.000773406	0.0179438	GB40208	409955	LOC409955	WD40 repeat-containing protein SMU1	FBpp0083135	FBgn0038666	Smu1 spliceosomal factor	Smu1
gene5796	0.429959	4.43359	12.363	0.000794285	0.0181967	GB42561	411231	LOC411231	general transcription factor IIH subunit 3	FBpp0077650	FBgn0031309	Transcription factor B4	Tfb4
gene12371	1.3994	5.6437	12.364	0.000793923	0.0181967	NA	807697	ND6	NA	NA	NA	NA	NA
gene10408	0.398076	5.26189	12.3559	0.000796842	0.0182095	GB53861	551812	LOC551812	mitochondrial tRNA-specific 2-thiouridylase 1	FBpp0070168	FBgn0040337	-	CG3021
gene2392	0.184732	6.26795	12.2938	0.000819469	0.0186332	GB55512	408655	LOC408655	acidic fibroblast growth factor intracellular-binding protein	FBpp0302625	FBgn0036911	Fibp	Fibp
gene6101	0.33454	4.80742	12.2735	0.000827037	0.0186657	GB44287	726363	LOC726363	2-(3-amino-3-carboxypropyl)histidine synthase subunit 2	FBpp0082468	FBgn0038272	-	CG7265
gene2687	0.492211	3.74242	12.2639	0.000830602	0.0186998	GB46881	726232	LOC726232	COMM domain-containing protein 5 isoform X1	FBpp0304033	FBgn0067622	Like Sm protein 4	LSm-4
gene6107	0.159062	3.9476	12.2488	0.000836294	0.0187643	GB44369	413345	LOC413345	suppressor APC domain-containing protein 2 isoform X5	FBpp0072278	FBgn0035057	-	CG3880
gene2605	0.244535	3.82569	12.2454	0.00083758	0.0187643	GB49079	552493	LOC552493	estradiol 17-beta-dehydrogenase 8	FBpp0070533	FBgn0029648	-	CG3603
gene10272	0.252744	3.14831	12.2364	0.000840987	0.0187944	GB50695	726598	LOC726598	pre-mRNA-splicing factor ATP-dependent RNA helicase DHX16	FBpp0080706	FBgn0086444	lethal (2) 37Cb	l(2)37Cb
gene8097	0.300951	2.94408	12.2185	0.000847823	0.0189008	GB54293	724457	LOC724457	NA	NA	NA	NA	NA
gene7922	0.515304	0.314379	12.2115	0.000850509	0.0189145	NA	113219034	LOC113219034	NA	NA	NA	NA	NA
gene1232	0.974783	4.62529	12.1825	0.00086176	0.0190717	NA	113219410	LOC113219410	NA	NA	NA	NA	NA
gene10684	0.0949761	5.97646	12.11	0.000890492	0.0195651	GB43628	724550	LOC724550	iduronate 2-sulfatase isoform X1	FBpp0072939	FBgn0035445	Iduronate 2-sulfatase	Ids
gene7537	0.631835	4.29259	12.0575	0.000911931	0.0199879	NA	113219015	LOC113219015	uncharacterized protein LOC113219015	FBpp0076458	FBgn0042112	mitochondrial ribosomal protein L36	mRpL36
gene2525	0.363527	1.3863	12.0019	0.000935236	0.0203874	NA	107966069	LOC107966069	NA	NA	NA	NA	NA
gene2437	0.490525	4.69287	11.9928	0.000939099	0.0203874	GB52258	551723	LOC551723	peptidyl-prolyl cis-trans isomerase-like 3	FBpp0087366	FBgn0033527	-	CG11777
gene4681	0.764498	5.85125	11.9978	0.000936959	0.0203874	NA	102653764	LOC102653764	waprin-Thr1	FBpp0086623	FBgn0050197	-	CG30197
gene3871	0.213877	3.97103	11.9805	0.000944359	0.0204529	NA	113218709	LOC113218709	inactive peptidyl-prolyl cis-trans isomerase FKBP6 isoform X1	FBpp0072146	FBgn0003401	shutdown	shu
gene11816	0.213192	7.14775	11.9425	0.00096078	0.0205643	GB50268	551078	LOC551078	uncharacterized protein LOC551078	FBpp0082645	FBgn0017567	NADH dehydrogenase (ubiquinone) 23 kDa subunit	ND-23
gene5545	0.451346	1.39402	11.9466	0.000958999	0.0205643	NA	107964633	LOC107964633	NA	NA	NA	NA	NA
gene11551	0.495444	4.64926	11.9547	0.000955476	0.0205643	GB50138	100576855	LOC100576855	retinol-binding protein pinta-like isoform X1	FBpp0083690	FBgn0038966	prolonged depolarization afterpotential (PDA) is not apparent	pinta
gene3820	0.345397	5.20879	11.8888	0.000984509	0.0208979	GB44144	413139	LOC413139	probable phenylalanine--tRNA ligase, mitochondrial	FBpp0086720	FBgn0275436	Phenylalanyl-tRNA synthetase, mitochondrial	PheRS-m
gene4253	0.398703	2.50424	11.8453	0.00100419	0.0210972	GB42052	724348	LOC724348	estradiol 17-beta-dehydrogenase 2	FBpp0084847	FBgn0262112	shroud	sro
gene3113	0.21783	4.67537	11.8237	0.00101411	0.0212079	GB47007	551521	LOC551521	actin-related protein 5	FBpp0082979	FBgn0038576	Actin-related protein 5	Arp5
gene11482	0.607227	6.89977	11.7834	0.00103289	0.0214587	GB50601	551861	LOC551861	ATP synthase subunit e, mitochondrial	FBpp0082391	FBgn0038224	ATP synthase, subunit E	ATPsynE
gene5913	0.217454	4.82919	11.7778	0.00103555	0.0214595	GB48293	552152	LOC552152	28S ribosomal protein S24, mitochondrial	FBpp0083962	FBgn0039159	mitochondrial ribosomal protein S24	mRpS24
gene7152	0.484452	4.54301	11.7422	0.0010525	0.021712	NA	113218983	LOC113218983	60S ribosome subunit biogenesis protein NIP7 homolog	FBpp0084082	FBgn0039233	-	CG7006
gene2107	0.324839	4.06611	11.7275	0.00105958	0.0217702	GB49779	551477	LOC551477	ER membrane protein complex subunit 6	FBpp0084172	FBgn0039259	-	CG11781
gene10135	0.341887	5.35605	11.7264	0.0010601	0.0217702	GB54741	551392	LOC551392	NA	NA	NA	NA	NA
gene6347	0.435166	6.03776	11.7011	0.00107241	0.0219242	GB41176	552444	LOC552444	polyglutamine-binding protein 1 isoform X1	FBpp0084140	FBgn0039270	Poly-glutamine tract binding protein 1	PQBP1
gene9851	0.324846	4.0207	11.6637	0.00109085	0.0222018	GB49338	727490	LOC727490	E3 ubiquitin-protein ligase FANCL	FBpp0081681	FBgn0037781	Fancl	Fancl
gene6510	0.183854	4.57912	11.6158	0.00111501	0.0225926	GB40538	726537	LOC726537	probable ATP-dependent RNA helicase DDX27	FBpp0087865	FBgn0021995	Rs1	Rs1
gene1794	0.370383	4.35995	11.5494	0.00114935	0.0231249	GB50746	552471	LOC552471	39S ribosomal protein L52, mitochondrial	FBpp0088016	FBgn0033208	mitochondrial ribosomal protein L52	mRpL52
gene7433	0.923853	5.61667	11.5157	0.00116721	0.0233903	GB42821	552403	LOC552403	mediator of RNA polymerase II transcription subunit 10	FBpp0290696	FBgn0036581	Mediator complex subunit 10	MED10
gene1793	0.31963	4.6925	11.5006	0.00117531	0.0235011	GB50815	413928	LOC413928	39S ribosomal protein L13, mitochondrial	FBpp0088360	FBgn0032720	mitochondrial ribosomal protein L13	mRpL13
gene7288	0.122651	4.98463	11.4431	0.00120669	0.0237852	GB44831	411343	LOC411343	uncharacterized protein LOC411343 isoform X1	FBpp0288638	FBgn0038632	-	CG14301
gene11753	0.147236	4.16355	11.4423	0.00120715	0.0237852	GB49992	726720	LOC726720	U4/U6.U5 small nuclear ribonucleoprotein 27 kDa protein	FBpp0072143	FBgn0021895	yantar	ytr
gene4340	0.286831	1.6658	11.4469	0.0012046	0.0237852	GB48664	726309	LOC726309	NA	NA	NA	NA	NA
gene3018	0.381148	2.69355	11.4411	0.00120778	0.0237852	GB49173	412177	LOC412177	NA	NA	NA	NA	NA
gene2705	0.579027	5.95679	11.4292	0.00121442	0.023854	GB46893	724128	LOC724128	actin-related protein 2/3 complex subunit 5	FBpp0077378	FBgn0031437	Actin-related protein 2/3 complex, subunit 5	Arpc5
gene2310	0.331622	2.89252	11.4143	0.00122271	0.023873	NA	107966087	LOC107966087	uncharacterized protein LOC107966087	FBpp0085667	FBgn0034463	-	CG15125
gene8743	0.153227	5.24459	11.3912	0.00123577	0.0239918	GB52513	552779	LOC552779	ubiquitin-conjugating enzyme E2 G2 isoform X1	FBpp0074058	FBgn0267384	Ubiquitin conjugating enzyme 7	Ubc7
gene1813	0.282358	4.09229	11.3896	0.00123669	0.0239918	GB50834	410889	LOC410889	peroxisomal membrane protein 11B	FBpp0086405	FBgn0034058	Peroxin 11	Pex11
gene5956	0.190999	5.33138	11.3822	0.00124089	0.0240221	GB43303	551779	LOC551779	histone H2A.V	FBpp0084434	FBgn0001197	Histone H2A variant	His2Av
gene4646	0.17501	4.37915	11.3349	0.00126811	0.0240889	GB47826	411649	LOC411649	alkylated DNA repair protein alkB homolog 8	FBpp0071849	FBgn0034748	-	CG17807
gene8982	0.175827	6.31962	11.336	0.0012675	0.0240889	GB47199	551667	LOC551667	bifunctional methylenetetrahydrofolate dehydrogenase/cyclohydrolase, mitochondrial isoform X4	FBpp0081476	FBgn0010222	NAD-dependent methylenetetrahydrofolate dehydrogenase	Nmdmc
gene10947	0.248895	4.68946	11.3696	0.00124808	0.0240889	GB52798	100577784	LOC100577784	NA	NA	NA	NA	NA
gene6659	0.298996	4.80324	11.3423	0.00126383	0.0240889	GB43822	100576515	LOC100576515	protein KRTCAP2 homolog isoform X1	FBpp0081362	FBgn0051460	-	CG31460
gene2614	0.548006	4.22874	11.3585	0.00125447	0.0240889	GB49115	411403	LOC411403	NA	NA	NA	NA	NA
gene12048	0.218277	6.47232	11.2995	0.00128892	0.0242818	NA	107965692	LOC107965692	poly(ADP-ribose) glycohydrolase isoform X2	FBpp0298281	FBgn0023216	Poly(ADP-ribose) glycohydrolase	Parg
gene376	0.154305	11.5868	11.2683	0.00130754	0.0243967	GB40735	550785	LOC550785	fructose-bisphosphate aldolase	FBpp0113036	FBgn0000064	Aldolase	Ald
gene11160	0.212795	4.87137	11.2624	0.00131108	0.0243967	GB41669	409405	LOC409405	baculoviral IAP repeat-containing protein 5	FBpp0082849	FBgn0264291	Deterin	Det
gene6188	0.307766	5.4622	11.2653	0.00130935	0.0243967	GB48104	726164	LOC726164	uncharacterized protein CG1161	FBpp0078431	FBgn0037313	-	CG1161
gene10928	0.641616	5.63436	11.2676	0.00130795	0.0243967	GB52685	100576195	LOC100576195	protein ccsmst1 isoform X1	FBpp0087882	FBgn0050373	-	CG30373
gene4425	0.232495	6.70502	11.2466	0.00132062	0.0245243	GB44687	551903	LOC551903	DNA replication licensing factor Mcm5 isoform X1	FBpp0081756	FBgn0017577	Minichromosome maintenance 5	Mcm5
gene3460	0.160123	6.25381	11.2199	0.00133697	0.0247272	GB49596	409394	LOC409394	NEDD8-activating enzyme E1 catalytic subunit	FBpp0086711	FBgn0263697	Ubiquitin activating enzyme 3	Uba3
gene10817	0.203132	4.63366	11.1962	0.00135167	0.0249485	GB54091	726961	LOC726961	testis-expressed protein 10 homolog	FBpp0071102	FBgn0029999	-	CG1575
gene12344	0.611427	2.24648	11.1788	0.00136255	0.0250668	NA	113219373	LOC113219373	NA	NA	NA	NA	NA
gene1496	0.652501	3.91027	11.1666	0.00137021	0.0250668	GB53918	413255	LOC413255	2-methoxy-6-polyprenyl-1,4-benzoquinol methylase, mitochondrial	FBpp0073568	FBgn0030460	-	CG2453
gene8751	0.323152	5.32406	11.1542	0.00137807	0.0250738	GB50497	727122	LOC727122	methyltransferase-like protein 17, mitochondrial	FBpp0079488	FBgn0032168	-	CG13126
gene6556	0.530723	1.68644	11.1504	0.00138046	0.0250738	NA	102656579	LOC102656579	UPF0488 protein CG14286	FBpp0083124	FBgn0038673	-	CG14286
gene4079	0.152278	4.97399	11.1366	0.0013893	0.0250968	GB48886	551459	LOC551459	protein YIF1B	FBpp0084410	FBgn0039450	-	CG5484
gene8837	0.181059	4.51342	11.1355	0.00138999	0.0250968	GB49420	411718	LOC411718	ubiquitin-associated domain-containing protein 1	FBpp0085670	FBgn0028372	isopeptidase-T-3	isopeptidase-T-3
gene3723	0.26023	6.01339	11.1368	0.00138914	0.0250968	GB44206	408918	LOC408918	death-associated protein 1	FBpp0087252	FBgn0033624	-	CG12384
gene76	0.278113	5.98831	11.1182	0.00140112	0.0251981	NA	113219394	LOC113219394	NA	NA	NA	NA	NA
gene2512	0.226442	3.8602	11.1004	0.00141263	0.0253053	GB55994	412979	LOC412979	dual specificity protein phosphatase MPK-4	FBpp0074510	FBgn0031044	MAPK Phosphatase 4	MKP-4
gene10283	0.381449	4.50348	11.0876	0.001421	0.02536	GB47991	408415	LOC408415	biogenesis of lysosome-related organelles complex 1 subunit 1	FBpp0290948	FBgn0050077	Biogenesis of lysosome-related organelles complex 1, subunit 1	Blos1
gene1295	0.677158	3.2345	11.083	0.00142403	0.02536	GB51579	725947	LOC725947	U6 snRNA-associated Sm-like protein LSm6	FBpp0071449	FBgn0034564	-	CG9344
gene11209	0.309327	2.75715	11.0776	0.00142757	0.0253735	NA	113219268	LOC113219268	NA	NA	NA	NA	NA
gene4616	0.225189	4.41683	11.051	0.00144526	0.0254399	NA	107964461	LOC107964461	NA	NA	NA	NA	NA
gene3797	0.236956	3.81195	11.0586	0.00144019	0.0254399	GB44160	725102	LOC725102	protein dpy-30 homolog	FBpp0073137	FBgn0035491	Dpy-30-like 2	Dpy-30L2
gene237	0.499278	8.00196	11.0531	0.00144382	0.0254399	GB53194	409290	LOC409290	60S ribosomal protein L14 isoform X2	FBpp0076359	FBgn0017579	Ribosomal protein L14	RpL14
gene7739	0.210154	4.5396	11.0088	0.00147368	0.0257592	GB53398	411293	LOC411293	zinc finger protein 622	FBpp0074267	FBgn0030878	-	CG6769
gene8018	0.886647	1.43071	11.0073	0.0014747	0.0257592	GB48432	100578811	LOC100578811	transmembrane protein 223	FBpp0087316	FBgn0033547	-	CG12935
gene8966	0.321368	2.00468	10.991	0.00148582	0.0258544	GB47210	725351	LOC725351	NA	NA	NA	NA	NA
gene4665	0.374023	6.15901	10.9831	0.00149126	0.0258997	GB47815	408860	LOC408860	haloacid dehalogenase-like hydrolase domain-containing protein 2	FBpp0079267	FBgn0032032	-	CG17294
gene1193	0.265579	4.93636	10.9229	0.00153337	0.0260999	GB14937	726061	LOC726061	mitochondrial import inner membrane translocase subunit Tim10	FBpp0071594	FBgn0027360	Translocase of inner membrane 10	Tim10
gene3841	0.267619	2.40641	10.9425	0.00151956	0.0260999	GB44132	410993	LOC410993	valacyclovir hydrolase	FBpp0083686	FBgn0038974	-	CG5377
gene278	0.348739	5.9305	10.9531	0.00151212	0.0260999	GB54854	551411	LOC551411	proteasome maturation protein	FBpp0080943	FBgn0032884	Pomp	Pomp
gene6020	0.45004	3.72229	10.9141	0.00153967	0.0260999	NA	107964764	LOC107964764	NA	NA	NA	NA	NA
gene6409	0.451613	4.7444	10.9399	0.00152136	0.0260999	GB40459	552596	LOC552596	peroxisome assembly protein 12 isoform X2	FBpp0077675	FBgn0031282	Peroxin 12	Pex12
gene1993	0.49619	3.79813	10.9133	0.00154024	0.0260999	GB52470	726711	LOC726711	ribonuclease H2 subunit C	FBpp0086057	FBgn0050105	-	CG30105
gene8144	0.538249	5.61138	10.926	0.00153118	0.0260999	GB52632	552639	LOC552639	acylphosphatase-1	FBpp0290228	FBgn0085190	-	CG34161
gene2704	0.677561	3.19821	10.9068	0.00154488	0.0260999	GB46912	551539	LOC551539	NA	NA	NA	NA	NA
gene11612	0.779788	1.10061	10.8976	0.00155145	0.0260999	NA	102655461	LOC102655461	NA	NA	NA	NA	NA
gene8256	0.131733	5.09457	10.8324	0.00159905	0.0266126	GB50960	100577672	LOC100577672	probable serine/threonine-protein kinase DDB_G0283337 isoform X1	FBpp0310640	FBgn0040305	Metal response element-binding Transcription Factor-1	MTF-1
gene3022	0.308025	7.26478	10.8268	0.00160324	0.0266126	GB49177	412266	LOC412266	60S ribosomal protein L27	FBpp0084306	FBgn0039359	Ribosomal protein L27	RpL27
gene7309	0.319244	3.90295	10.824	0.00160528	0.0266126	NA	102655307	LOC102655307	NA	NA	NA	NA	NA
gene1997	0.624395	5.8823	10.8265	0.00160346	0.0266126	GB52468	726747	LOC726747	cytochrome b-c1 complex subunit 8	FBpp0074984	FBgn0036728	Ubiquinol-cytochrome c reductase ubiquinone-binding protein	UQCR-Q
gene2688	0.138423	6.52829	10.726	0.00168	0.0274208	GB46882	411411	LOC411411	NADH dehydrogenase [ubiquinone] iron-sulfur protein 3, mitochondrial	FBpp0072975	FBgn0266582	NADH dehydrogenase (ubiquinone) 30 kDa subunit	ND-30
gene12006	0.524522	0.296702	10.7169	0.00168711	0.0274208	NA	107965687	LOC107965687	NA	NA	NA	NA	NA
gene3600	0.2458	4.25093	10.7101	0.00169248	0.0274591	GB50475	725208	LOC725208	NA	NA	NA	NA	NA
gene1284	0.230905	5.17269	10.697	0.00170276	0.0275302	GB51614	552014	LOC552014	probable methylthioribulose-1-phosphate dehydratase	FBpp0073649	FBgn0030518	-	CG11134
gene5742	0.36513	4.57798	10.6919	0.0017068	0.0275444	GB46254	551260	LOC551260	NAD-dependent protein deacylase Sirt4	FBpp0070817	FBgn0029783	Sirtuin 4	Sirt4
gene3968	0.128361	4.26588	10.6816	0.00171506	0.0276288	GB40872	412644	LOC412644	josephin-2 isoform X2	FBpp0070860	FBgn0029853	-	CG3781
gene5133	0.538601	5.32829	10.668	0.00172592	0.0277548	GB48610	724490	LOC724490	NA	NA	NA	NA	NA
gene4309	0.233346	4.36254	10.6243	0.00176139	0.0278016	GB42015	724974	LOC724974	tubulin polyglutamylase TTLL7	FBpp0081758	FBgn0037838	Tubulin tyrosine ligase-like 15	TTLL15
gene10691	0.287794	6.03138	10.6514	0.00173925	0.0278016	GB43629	552424	LOC552424	NADH dehydrogenase [ubiquinone] 1 beta subcomplex subunit 10	FBpp0077210	FBgn0021967	NADH dehydrogenase (ubiquinone) PDSW subunit	ND-PDSW
gene11296	0.309025	4.8114	10.6347	0.00175289	0.0278016	GB54677	551413	LOC551413	U3 small nucleolar ribonucleoprotein protein IMP3	FBpp0086096	FBgn0034232	-	CG4866
gene960	0.339283	6.44012	10.6375	0.00175056	0.0278016	GB47433	409832	LOC409832	60S ribosomal protein L18a	FBpp0086103	FBgn0010409	Ribosomal protein L18A	RpL18A
gene4824	0.341112	5.32229	10.6478	0.00174222	0.0278016	NA	113218809	LOC113218809	diuretic hormone class 2	FBpp0079308	FBgn0032048	Diuretic hormone 31	Dh31
gene2590	0.354128	1.35266	10.6285	0.0017579	0.0278016	GB49071	725791	LOC725791	NA	NA	NA	NA	NA
gene9981	0.399929	6.63944	10.6237	0.00176186	0.0278016	GB51994	409831	LOC409831	proteasome subunit beta type-6	FBpp0086400	FBgn0010590	Proteasome beta1 subunit	Prosbeta1
gene10090	0.612909	5.21423	10.6231	0.00176237	0.0278016	GB40252	727025	LOC727025	DNA-directed RNA polymerases I, II, and III subunit RPABC4	FBpp0111294	FBgn0262954	Rpb12	Rpb12
gene2738	0.162742	9.07701	10.6112	0.00177217	0.0278597	GB51489	409640	LOC409640	NA	NA	NA	NA	NA
gene11952	0.321456	8.12902	10.6135	0.00177025	0.0278597	GB54331	552756	LOC552756	cathepsin L1	FBpp0086718	FBgn0013770	Cysteine proteinase-1	Cp1
gene4003	0.605298	4.62111	10.6046	0.00177762	0.0278704	GB55106	725267	LOC725267	uncharacterized protein CG4449	FBpp0306568	FBgn0039065	Rad60	Rad60
gene10903	0.291846	2.05751	10.5722	0.00180458	0.0279833	GB54167	726600	LOC726600	intraflagellar transport protein 56 isoform X1	FBpp0082624	FBgn0038358	Tetratricopeptide repeat domain 26	Ttc26
gene4029	0.305468	4.37115	10.5749	0.00180232	0.0279833	GB53603	551464	LOC551464	TRAF3-interacting protein 1	FBpp0082383	FBgn0038221	Intraflagellar transport 54	IFT54
gene563	0.353341	7.5582	10.5857	0.00179329	0.0279833	GB41084	725383	LOC725383	60S ribosomal protein L38	FBpp0306998	FBgn0040007	Ribosomal protein L38	RpL38
gene3065	0.527907	0.805555	10.5801	0.00179794	0.0279833	GB47042	408734	LOC408734	NA	NA	NA	NA	NA
gene7671	0.132747	4.90857	10.5443	0.00182825	0.0280296	GB53317	552674	LOC552674	NA	NA	NA	NA	NA
gene9113	0.152821	5.18245	10.548	0.00182507	0.0280296	GB45008	410350	LOC410350	angio-associated migratory cell protein isoform X1	FBpp0075377	FBgn0036460	-	CG5114
gene3085	0.373022	4.3914	10.5433	0.00182909	0.0280296	GB47048	408732	LOC408732	NA	NA	NA	NA	NA
gene12133	0.903836	7.4122	10.5499	0.00182347	0.0280296	GB47650	724966	Rpl39	ribosomal protein L39	FBpp0072094	FBgn0023170	Ribosomal protein L39	RpL39
gene3169	0.252197	7.33738	10.5328	0.00183808	0.0280731	GB41239	725061	LOC725061	uncharacterized protein LOC725061	FBpp0072022	FBgn0034878	pita	pita
gene5541	0.408469	2.39192	10.5239	0.00184566	0.0281417	GB45444	725173	LOC725173	G patch domain-containing protein 11	FBpp0081095	FBgn0037490	-	CG10053
gene9369	0.403367	4.24484	10.5135	0.00185468	0.0281849	GB45288	552835	LOC552835	glutaredoxin-related protein 5, mitochondrial	FBpp0073806	FBgn0030584	-	CG14407
gene503	0.376187	4.3745	10.5048	0.00186219	0.028252	GB48974	409749	LOC409749	mediator of RNA polymerase II transcription subunit 31	FBpp0307562	FBgn0037262	Mediator complex subunit 31	MED31
gene5165	0.202015	3.10837	10.4945	0.0018712	0.0282946	GB41419	725301	LOC725301	zinc finger protein 888	FBpp0074130	FBgn0030787	-	CG9609
gene3127	0.308839	4.71721	10.4964	0.00186954	0.0282946	GB41206	100576366	LOC100576366	tRNA-splicing endonuclease subunit Sen2	FBpp0288501	FBgn0051812	-	CG31812
gene5482	0.308873	5.37345	10.4895	0.00187554	0.0283132	GB45315	725761	LOC725761	uncharacterized abhydrolase domain-containing protein DDB_G0269086	FBpp0311203	FBgn0260991	Inner centromere protein	Incenp
gene3485	0.230191	6.08339	10.4772	0.0018864	0.02843	GB49609	551664	LOC551664	palmitoyl-protein thioesterase 1	FBpp0071170	FBgn0030057	Palmitoyl-protein thioesterase 1	Ppt1
gene9765	0.217294	4.34307	10.4631	0.00189881	0.0285698	GB40686	551426	LOC551426	uncharacterized protein LOC551426	FBpp0079325	FBgn0032033	-	CG13392
gene7760	0.177991	6.87238	10.4535	0.00190735	0.0286512	GB53387	551930	LOC551930	GTP-binding protein Di-Ras2	FBpp0085498	FBgn0050158	-	CG30158
gene11189	0.219756	3.20903	10.4493	0.00191112	0.0286605	GB47090	100577754	LOC100577754	NA	NA	NA	NA	NA
gene4934	0.208966	3.73919	10.4425	0.00191715	0.0287037	NA	107964569	LOC107964569	NA	NA	NA	NA	NA
gene2928	0.663874	4.43861	10.437	0.00192213	0.0287311	NA	102656442	LOC102656442	splicing factor 3B subunit 5	FBpp0081484	FBgn0040534	Splicing factor 3b subunit 5	Sf3b5
gene9977	0.400216	3.30129	10.4289	0.00192939	0.0287925	GB15436	724802	LOC724802	protein Asterix	FBpp0076884	FBgn0035592	-	CG10674
gene392	0.246503	4.69175	10.4166	0.00194055	0.0288645	GB40748	411372	LOC411372	NA	NA	NA	NA	NA
gene6453	0.894339	6.55121	10.4168	0.00194032	0.0288645	GB40492	552494	LOC552494	60S ribosomal protein L37	FBpp0073844	FBgn0030616	Ribosomal protein L37a	RpL37a
gene2799	0.29559	5.1308	10.412	0.0019447	0.0288791	GB55753	410952	LOC410952	dehydrogenase/reductase SDR family protein 7-like isoform X2	FBpp0084910	FBgn0027583	-	CG7601
gene11332	0.202841	4.78088	10.3647	0.0019882	0.0294253	NA	102653759	LOC102653759	zinc finger CCHC domain-containing protein 4	FBpp0086629	FBgn0033948	-	CG12863
gene4869	0.495105	1.43224	10.3637	0.00198913	0.0294253	GB45763	413204	LOC413204	NA	NA	NA	NA	NA
gene11056	0.795148	5.22628	10.3426	0.00200884	0.0296385	GB41733	727026	LOC727026	cytochrome c oxidase copper chaperone	FBpp0073783	FBgn0030610	-	CG9065
gene9014	0.129454	5.82785	10.3336	0.00201731	0.0296675	GB45071	410315	LOC410315	G-protein-signaling modulator 2	FBpp0084559	FBgn0040080	partner of inscuteable	pins
gene8375	0.339713	10.5308	10.3058	0.0020438	0.0298696	GB51158	726321	LOC726321	uncharacterized protein LOC726321	FBpp0079229	FBgn0032021	-	CG7781
gene1826	0.507034	4.01704	10.3068	0.00204282	0.0298696	GB50840	725742	LOC725742	vacuolar ATPase assembly integral membrane protein VMA21 homolog	FBpp0077856	FBgn0036998	-	CG5969
gene8239	0.336453	5.89583	10.2922	0.00205678	0.0299624	GB50970	408291	LOC408291	3-ketoacyl-CoA thiolase, mitochondrial	FBpp0079472	FBgn0040064	yippee interacting protein 2	yip2
gene4563	0.402728	4.95704	10.239	0.00210876	0.0305201	NA	107964437	LOC107964437	NA	NA	NA	NA	NA
gene10497	0.188688	3.61165	10.2205	0.00212716	0.030689	GB49895	724463	LOC724463	PI-PLC X domain-containing protein 3	FBpp0080873	FBgn0032845	-	CG10747
gene6664	0.0859179	8.85496	10.2112	0.00213645	0.0307258	GB15711	725312	LOC725312	dynein light chain 2, cytoplasmic	FBpp0077591	FBgn0026141	Cytoplasmic dynein light chain 2	Cdlc2
gene6125	0.174227	6.21946	10.2002	0.00214747	0.0308356	GB44298	552000	LOC552000	enoyl-CoA delta isomerase 1, mitochondrial	FBpp0079473	FBgn0032160	-	CG4598
gene10290	0.14671	4.87096	10.1912	0.0021566	0.0308696	GB48008	552256	LOC552256	peroxisomal membrane protein PEX14	FBpp0077909	FBgn0037020	Peroxin 14	Pex14
gene11299	0.249259	3.67085	10.1926	0.00215518	0.0308696	GB54660	552053	LOC552053	protein N-lysine methyltransferase FAM173B	FBpp0083506	FBgn0038871	-	CG3337
gene6234	0.394423	4.18054	10.183	0.00216485	0.0309161	GB48152	411192	LOC411192	ribosome biogenesis regulatory protein homolog	FBpp0076738	FBgn0052409	-	CG32409
gene7982	0.223246	4.6284	10.1471	0.0022017	0.0310294	GB48333	724486	LOC724486	probable N-acetyltransferase san	FBpp0087227	FBgn0024188	separation anxiety	san
gene5986	0.320115	5.56279	10.1548	0.00219373	0.0310294	GB47969	727088	LOC727088	general transcription factor IIF subunit 1	FBpp0081216	FBgn0010282	Transcription factor IIFalpha	TfIIFalpha
gene927	0.364248	6.34527	10.1494	0.00219931	0.0310294	NA	100578782	LOC100578782	cytochrome b-c1 complex subunit 9	FBpp0086974	FBgn0011227	oxen	ox
gene4251	0.395678	4.13225	10.147	0.0022018	0.0310294	GB16303	551397	LOC551397	28S ribosomal protein S18a, mitochondrial	FBpp0081380	FBgn0051450	mitochondrial ribosomal protein S18A	mRpS18A
gene10564	0.596294	7.65125	10.1434	0.00220556	0.0310344	GB49031	552726	LOC552726	40S ribosomal protein S18	FBpp0085585	FBgn0010411	Ribosomal protein S18	RpS18
gene2359	0.120886	6.21719	10.1293	0.00222017	0.0310944	GB55531	413208	LOC413208	rab11 family-interacting protein 2 isoform X1	FBpp0290760	FBgn0027335	Rab11 interacting protein	Rip11
gene5113	0.194128	8.64602	10.1232	0.00222659	0.0310944	GB48533	725524	LOC725524	NA	NA	NA	NA	NA
gene9056	0.205358	4.03838	10.1161	0.00223403	0.0310944	GB45039	726800	LOC726800	probable RNA polymerase II nuclear localization protein SLC7A6OS	FBpp0080849	FBgn0004811	female sterile (2) ltoPP43	fs(2)ltoPP43
gene2502	0.217625	2.55324	10.1106	0.0022398	0.0310944	NA	102655950	LOC102655950	peroxisome biogenesis factor 2	FBpp0076329	FBgn0035876	Peroxin 2	Pex2
gene7949	0.230221	5.04822	10.1099	0.00224051	0.0310944	GB54607	552134	LOC552134	riboflavin kinase	FBpp0081260	FBgn0014930	-	CG2846
gene9608	0.272147	4.94831	10.1219	0.00222789	0.0310944	GB55090	408371	LOC408371	probable ATP-dependent RNA helicase DDX56	FBpp0076917	FBgn0001565	Helicase	Hlc
gene3805	0.409983	7.29323	10.1281	0.00222142	0.0310944	GB44153	552809	LOC552809	cytochrome c oxidase subunit NDUFA4	FBpp0070040	FBgn0052230	NADH dehydrogenase (ubiquinone) MLRQ subunit	ND-MLRQ
gene583	0.646535	5.22436	10.1162	0.00223387	0.0310944	GB41068	409926	LOC409926	39S ribosomal protein L12, mitochondrial	FBpp0076238	FBgn0011787	mitochondrial ribosomal protein L12	mRpL12
gene3362	0.231577	4.31861	10.1014	0.00224953	0.0311721	GB53128	408819	LOC408819	transmembrane protein 147	FBpp0080407	FBgn0015338	-	CG5861
gene11571	0.195783	4.9744	10.0917	0.00225977	0.0312664	NA	102656905	LOC102656905	NA	NA	NA	NA	NA
gene10079	0.0883563	6.29813	10.0711	0.00228175	0.0313768	GB47904	551343	LOC551343	26S proteasome regulatory subunit 7	FBpp0088021	FBgn0028687	Regulatory particle triple-A ATPase 1	Rpt1
gene5616	0.371206	4.07775	10.0782	0.00227415	0.0313768	GB45395	412131	LOC412131	chromosome-associated kinesin KIF4A	FBpp0070432	FBgn0011606	Kinesin-like protein at 3A	Klp3A
gene11088	0.407229	6.53145	10.065	0.00228839	0.0313768	GB41631	727128	LOC727128	60S ribosomal protein L34	FBpp0081527	FBgn0037686	Ribosomal protein L34b	RpL34b
gene5875	0.695669	6.54498	10.0672	0.00228597	0.0313768	GB49220	724631	LOC724631	60S ribosomal protein L29	FBpp0296949	FBgn0016726	Ribosomal protein L29	RpL29
gene3037	0.30391	2.00399	10.0582	0.00229567	0.0313822	GB49188	552021	LOC552021	intraflagellar transport protein 80 homolog isoform X2	FBpp0288481	FBgn0032891	Outer segment 5	Oseg5
gene572	0.623076	2.32452	10.0375	0.00231814	0.0316419	GB12898	727186	LOC727186	dolichol-phosphate mannosyltransferase subunit 3	FBpp0099388	FBgn0053977	-	CG33977
gene9025	0.196071	6.04641	10.0189	0.00233854	0.0316832	GB45113	408349	LOC408349	mitochondrial inner membrane protein OXA1L	FBpp0076001	FBgn0027615	-	CG6404
gene7172	0.249298	2.29689	10.0206	0.00233675	0.0316832	GB45553	727157	LOC727157	NA	NA	NA	NA	NA
gene6331	0.26453	1.81854	10.0224	0.00233472	0.0316832	NA	107964901	LOC107964901	protein NATD1-like isoform X1	FBpp0075070	FBgn0052163	-	CG32163
gene9406	0.293785	3.93227	10.0074	0.00235122	0.0317791	NA	100577073	LOC100577073	pigment-dispersing hormone peptides	FBpp0084396	FBgn0023178	Pigment-dispersing factor	Pdf
gene9233	0.301427	3.07298	9.98515	0.00237605	0.0317913	GB44944	726506	LOC726506	protein claret segregational	FBpp0084900	FBgn0002924	non-claret disjunctional	ncd
gene12316	0.379734	3.03013	9.9835	0.00237789	0.0317913	NA	102656055	LOC102656055	NA	NA	NA	NA	NA
gene2731	0.517563	3.66867	9.99211	0.00236827	0.0317913	GB51484	724628	LOC724628	protein mago nashi homolog	FBpp0071497	FBgn0002736	mago nashi	mago
gene2818	0.434072	6.16374	9.97001	0.00239307	0.0319473	NA	102654169	LOC102654169	acyl carrier protein, mitochondrial isoform X3	FBpp0304248	FBgn0011361	NADH dehydrogenase (ubiquinone) acyl carrier protein	ND-ACP
gene12292	0.323851	3.4208	9.95305	0.00241228	0.0321254	NA	107965873	LOC107965873	NA	NA	NA	NA	NA
gene7782	0.54928	6.73202	9.95202	0.00241345	0.0321254	GB46977	551414	LOC551414	probable 18S rRNA (guanine-N(7))-methyltransferase	FBpp0081283	FBgn0037543	-	CG10903
gene11708	0.146623	4.1559	9.94381	0.00242282	0.032203	NA	100578924	LOC100578924	NA	NA	NA	NA	NA
gene7213	0.106132	5.91551	9.93812	0.00242933	0.0322426	GB52567	550940	LOC550940	ATP-dependent RNA helicase DHX8	FBpp0086647	FBgn0086895	peanuts	pea
gene12022	0.214625	3.70745	9.91824	0.00245222	0.0324433	GB51358	412696	LOC412696	TIP41-like protein isoform X2	FBpp0070007	FBgn0031094	-	CG9578
gene8868	0.497512	4.54305	9.9039	0.00246888	0.0325056	GB49828	552308	LOC552308	NA	NA	NA	NA	NA
gene3464	0.174518	6.72252	9.88855	0.00248683	0.0326332	GB49598	413508	LOC413508	RNA-binding protein Rsf1	FBpp0079668	FBgn0011305	Repressor splicing factor 1	Rsf1
gene7631	0.273501	3.79172	9.87779	0.00249951	0.0326332	NA	100576534	LOC100576534	NA	NA	NA	NA	NA
gene4888	0.521307	6.7373	9.88491	0.00249112	0.0326332	GB51206	100359410	Cox6c	cytochrome c oxidase subunit 6C isoform X2	FBpp0078707	FBgn0015031	cyclope	cype
gene11584	1.26232	2.67401	9.87705	0.00250038	0.0326332	NA	113219260	LOC113219260	NA	NA	NA	NA	NA
gene5562	0.473675	6.8533	9.84019	0.00254432	0.0330363	GB45434	726222	LOC726222	ATP synthase subunit g, mitochondrial	FBpp0079756	FBgn0010612	ATP synthase, subunit G	ATPsynG
gene12131	0.253162	4.9856	9.8112	0.00257943	0.0331724	GB47552	413121	LOC413121	39S ribosomal protein L22, mitochondrial isoform X1	FBpp0074104	FBgn0030786	mitochondrial ribosomal protein L22	mRpL22
gene8500	0.366098	5.08154	9.80201	0.00259066	0.0332699	GB47321	410177	LOC410177	phosphatidylglycerophosphatase and protein-tyrosine phosphatase 1 isoform X2	FBpp0083844	FBgn0039111	Protein tyrosine phosphatase, mitochondrial 1	PTPMT1
gene8556	0.218573	4.95674	9.78887	0.00260683	0.03329	GB46602	100577060	LOC100577060	NA	NA	NA	NA	NA
gene11689	0.219224	4.32344	9.7951	0.00259915	0.03329	GB50024	408512	LOC408512	origin recognition complex subunit 1	FBpp0088033	FBgn0022772	Origin recognition complex subunit 1	Orc1
gene16	0.488544	4.33561	9.79232	0.00260257	0.03329	GB42189	410663	LOC410663	selenoprotein F isoform X2	FBpp0074949	FBgn0036745	-	CG7484
gene7306	0.202247	4.51134	9.77448	0.00262463	0.0334237	GB42742	726626	LOC726626	methionyl-tRNA formyltransferase, mitochondrial	FBpp0085129	FBgn0039836	-	CG1750
gene3059	0.219502	2.71306	9.75853	0.00264452	0.0335532	NA	102656190	LOC102656190	NA	NA	NA	NA	NA
gene6378	0.281452	2.55705	9.73994	0.00266792	0.0335532	GB41160	100576300	LOC100576300	uncharacterized protein LOC100576300	FBpp0307179	FBgn0264954	forkhead domain 3F	fd3F
gene7060	0.361477	2.84566	9.74107	0.00266648	0.0335532	GB51735	724320	LOC724320	PHD finger-like domain-containing protein 5A	FBpp0078894	FBgn0031822	PHD finger protein 5a	Phf5a
gene4886	0.365154	5.84873	9.76146	0.00264086	0.0335532	GB51204	552306	LOC552306	male-enhanced antigen 1	FBpp0077629	FBgn0031315	-	CG14341
gene12068	0.419424	5.95148	9.74544	0.00266097	0.0335532	GB51330	726146	Ndufb2	NADH dehydrogenase (ubiquinone) 1 beta subcomplex, 2, 8kDa	FBpp0308956	FBgn0058002	NADH dehydrogenase (ubiquinone) AGGG subunit	ND-AGGG
gene9420	0.459115	5.31916	9.74581	0.00266051	0.0335532	GB43147	409978	LOC409978	proteasome subunit beta type-2	FBpp0080490	FBgn0032596	Proteasome beta4 subunit	Prosbeta4
gene1883	0.562134	3.31376	9.74761	0.00265824	0.0335532	GB46595	725357	LOC725357	uncharacterized protein LOC725357	FBpp0072342	FBgn0040666	-	CG12848
gene4318	0.274675	5.33495	9.7182	0.00269554	0.0338539	GB48641	725866	LOC725866	39S ribosomal protein L9, mitochondrial	FBpp0082540	FBgn0038319	mitochondrial ribosomal protein L9	mRpL9
gene11693	0.125715	5.37939	9.70508	0.00271235	0.0338548	GB50021	725586	LOC725586	exonuclease 3'-5' domain-containing protein 2	FBpp0081878	FBgn0037901	Exonuclease 3'-5' domain-containing 2	Exd2
gene402	0.14958	4.52137	9.71196	0.00270351	0.0338548	GB40754	409807	LOC409807	NA	NA	NA	NA	NA
gene1456	0.46116	7.84455	9.70366	0.00271418	0.0338548	GB53946	551381	LOC551381	uncharacterized protein LOC551381	FBpp0074979	FBgn0040793	-	CG7630
gene787	1.07014	1.91176	9.67827	0.00274704	0.0341712	NA	113219225	LOC113219225	NA	NA	NA	NA	NA
gene1495	0.196536	4.65431	9.66502	0.00276436	0.0342028	GB53972	100576708	LOC100576708	NA	NA	NA	NA	NA
gene1814	0.410285	5.04904	9.66486	0.00276458	0.0342028	GB50738	725530	LOC725530	NA	NA	NA	NA	NA
gene1318	0.34721	5.61382	9.65655	0.00277549	0.0342912	GB51597	412240	LOC412240	DNA repair protein complementing XP-A cells homolog	FBpp0070638	FBgn0004832	Xeroderma pigmentosum group A-like	Xpac
gene10959	0.207408	5.32482	9.63755	0.00280063	0.0344208	GB52698	725310	LOC725310	synaptobrevin-1	FBpp0087451	FBgn0003660	Synaptobrevin	Syb
gene1307	0.486266	3.56782	9.64007	0.00279728	0.0344208	GB51602	100577533	LOC100577533	NA	NA	NA	NA	NA
gene8935	0.350618	6.08776	9.62609	0.00281591	0.0345565	GB47227	406099	RpL32	60S ribosomal protein L32 isoform X1	FBpp0084959	FBgn0002626	Ribosomal protein L32	RpL32
gene8696	0.217861	4.47757	9.61989	0.00282421	0.0345653	GB55156	100578697	LOC100578697	THUMP domain-containing protein 1 homolog	FBpp0073196	FBgn0035532	-	CG15014
gene11291	0.288947	3.00281	9.62061	0.00282325	0.0345653	GB54665	100577640	LOC100577640	NA	NA	NA	NA	NA
gene5861	0.294646	1.43822	9.61119	0.0028359	0.0345692	GB49230	411226	LOC411226	NA	NA	NA	NA	NA
gene1844	0.530974	6.66789	9.61193	0.00283491	0.0345692	GB13072	726295	LOC726295	40S ribosomal protein S27	FBpp0084242	FBgn0039300	Ribosomal protein S27	RpS27
gene3448	0.127619	5.57385	9.60769	0.00284063	0.0345805	GB49537	408815	LOC408815	probable DNA mismatch repair protein Msh6	FBpp0075399	FBgn0036486	Msh6	Msh6
gene3203	0.39372	2.8107	9.59083	0.00286347	0.0348121	NA	113218631	LOC113218631	NA	NA	NA	NA	NA
gene11325	0.140296	4.98112	9.57514	0.00288489	0.0349391	GB54691	725659	LOC725659	39S ribosomal protein L35, mitochondrial	FBpp0083569	FBgn0038923	mitochondrial ribosomal protein L35	mRpL35
gene10574	0.297721	5.19411	9.57062	0.00289109	0.0349391	GB55680	551768	LOC551768	NA	NA	NA	NA	NA
gene9668	0.207686	6.25874	9.56352	0.00290087	0.0349869	GB54702	725268	LOC725268	S1 RNA-binding domain-containing protein 1 isoform X1	FBpp0083670	FBgn0051156	-	CG31156
gene9827	0.225723	4.40143	9.55513	0.00291247	0.0350804	GB49350	412611	LOC412611	NA	NA	NA	NA	NA
gene10316	0.181611	3.9195	9.54373	0.00292829	0.0351318	NA	102655054	LOC102655054	NA	NA	NA	NA	NA
gene11705	0.305217	3.97701	9.54585	0.00292534	0.0351318	GB50016	725859	LOC725859	NA	NA	NA	NA	NA
gene6684	0.206226	4.76723	9.52346	0.00295666	0.0353153	GB43894	412350	LOC412350	histone deacetylase 3	FBpp0078414	FBgn0025825	Histone deacetylase 3	HDAC3
gene4852	0.506696	2.65332	9.52174	0.00295908	0.0353153	NA	113218833	LOC113218833	transmembrane protein 234 homolog	FBpp0087624	FBgn0033429	-	CG12929
gene1231	0.519499	7.96808	9.52793	0.00295039	0.0353153	GB48956	726777	Uqcr11	cytochrome b-c1 complex subunit 10	FBpp0086062	FBgn0034245	Ubiquinol-cytochrome c reductase 6.4 kDa subunit	UQCR-6.4
gene4655	0.357848	3.73954	9.50871	0.00297749	0.0354422	GB47821	725774	LOC725774	BLOC-1-related complex subunit 7	FBpp0100144	FBgn0034519	-	CG18065
gene3438	0.224433	4.79971	9.50079	0.00298873	0.0355296	GB49582	413400	LOC413400	double-strand break repair protein MRE11	FBpp0079802	FBgn0020270	meiotic recombination 11	mre11
gene813	0.480637	4.92081	9.48452	0.00301197	0.0357128	GB46430	724330	LOC724330	NA	NA	NA	NA	NA
gene8024	0.195299	6.54193	9.47938	0.00301936	0.0357506	GB48429	409427	LOC409427	peptidyl-prolyl cis-trans isomerase E isoform X2	FBpp0086101	FBgn0028382	cyclophilin-33	cyp33
gene688	0.333726	0.848286	9.47684	0.003023	0.0357506	NA	107964511	LOC107964511	NA	NA	NA	NA	NA
gene3751	0.215275	4.97836	9.462	0.00304445	0.0358879	GB44188	726132	LOC726132	WASH complex subunit 3	FBpp0079162	FBgn0031979	Coiled-coil domain containing 53	CCDC53
gene4841	0.603704	7.44549	9.46064	0.00304642	0.0358879	GB45629	727061	Ndufs5	NADH dehydrogenase [ubiquinone] iron-sulfur protein 5 isoform X1	FBpp0077777	FBgn0031228	NADH dehydrogenase (ubiquinone) 15 kDa subunit	ND-15
gene9822	0.391863	5.5882	9.44854	0.00306404	0.0360025	GB49354	100576227	LOC100576227	NA	NA	NA	NA	NA
gene8995	0.328619	5.14577	9.41705	0.00311037	0.0363594	GB45083	552828	LOC552828	protein FRG1 homolog	FBpp0074616	FBgn0036964	FSHD region gene 1	FRG1
gene8758	0.148031	5.41802	9.41123	0.00311901	0.0364138	GB47659	727299	LOC727299	probable splicing factor, arginine/serine-rich 7	FBpp0079471	FBgn0024285	Srp54	Srp54
gene7263	0.211772	4.84379	9.40527	0.00312789	0.0364501	GB54019	100576864	LOC100576864	myosin-2 heavy chain isoform X1	FBpp0072721	FBgn0035295	Centrobin	Cnb
gene11936	0.322474	5.03952	9.4011	0.00313412	0.0364501	GB54373	413534	LOC413534	probable tRNA N6-adenosine threonylcarbamoyltransferase, mitochondrial isoform X1	FBpp0074583	FBgn0031060	-	CG14231
gene11210	0.153022	4.6856	9.3941	0.0031446	0.0365254	GB46183	552750	LOC552750	X-ray repair cross-complementing protein 5	FBpp0080322	FBgn0041627	Ku80	Ku80
gene10822	0.441356	0.976976	9.3887	0.00315271	0.0365554	NA	113219217	LOC113219217	transcription factor 15-like	FBpp0090974	FBgn0053557	-	CG33557
gene3247	0.185355	4.87017	9.38194	0.0031629	0.0365981	GB49643	409324	LOC409324	uncharacterized protein LOC409324	FBpp0082063	FBgn0038049	-	CG5844
gene3975	0.115733	6.16721	9.37304	0.00317637	0.0367074	GB40891	552182	LOC552182	probable E3 ubiquitin-protein ligase MGRN1	FBpp0073674	FBgn0030514	-	CG9941
gene650	0.264826	6.12534	9.36112	0.00319449	0.0368235	GB45870	551818	LOC551818	uncharacterized protein LOC551818	FBpp0306211	FBgn0040805	-	CG12355
gene11615	0.289381	9.33243	9.35653	0.0032015	0.0368576	GB50065	100576569	LOC100576569	uncharacterized protein LOC100576569	FBpp0083001	FBgn0038611	-	CG14309
gene5488	0.37433	5.76628	9.35025	0.00321111	0.0368936	GB45476	725881	LOC725881	uncharacterized protein LOC725881	FBpp0077303	FBgn0031505	NADH dehydrogenase (ubiquinone) B14.5 B subunit	ND-B14.5B
gene4644	0.15699	4.61941	9.33552	0.00323378	0.0369958	GB47827	551855	LOC551855	exosome complex component rrp45 isoform X1	FBpp0074129	FBgn0030789	Rrp45	Rrp45
gene4313	0.195934	5.0464	9.3318	0.00323952	0.037015	GB42012	100578355	LOC100578355	zinc finger protein 484	FBpp0078521	FBgn0037275	-	CG14655
gene10945	0.119503	5.01252	9.32343	0.00325251	0.0370485	GB52799	724879	LOC724879	methionine aminopeptidase 1D, mitochondrial	FBpp0079614	FBgn0032247	-	CG5188
gene7196	0.246279	5.67724	9.32086	0.0032565	0.0370485	GB47181	727599	LOC727599	NADH dehydrogenase [ubiquinone] iron-sulfur protein 4, mitochondrial	FBpp0074481	FBgn0031021	NADH dehydrogenase (ubiquinone) 18 kDa subunit	ND-18
gene8317	0.433913	4.46434	9.31164	0.00327087	0.0370943	GB51118	725538	LOC725538	28S ribosomal protein S28, mitochondrial	FBpp0085893	FBgn0034361	mitochondrial ribosomal protein S28	mRpS28
gene4239	0.189796	4.19293	9.28072	0.00331959	0.0373733	GB46741	409047	LOC409047	growth hormone-regulated TBC protein 1 isoform X1	FBpp0082705	FBgn0038401	-	CG5916
gene3480	0.436275	5.91762	9.28041	0.00332007	0.0373733	GB49606	727483	LOC727483	protein stunted isoform X2	FBpp0073964	FBgn0014391	stunted	sun
gene149	0.782566	7.8021	9.2862	0.0033109	0.0373733	GB50356	725884	LOC725884	60S acidic ribosomal protein P2	FBpp0086252	FBgn0003274	Ribosomal protein LP2	RpLP2
gene7648	0.117162	4.99448	9.26912	0.00333805	0.0375294	GB53298	725634	LOC725634	uncharacterized protein LOC725634 isoform X1	FBpp0085978	FBgn0015522	olf186-M	olf186-M
gene2797	0.231555	4.24938	9.23924	0.00338612	0.0379762	GB55752	726033	LOC726033	NA	NA	NA	NA	NA
gene4000	0.894689	6.00582	9.22995	0.0034012	0.0380917	GB55111	100578534	LOC100578534	TP53-regulated inhibitor of apoptosis 1 isoform X1	FBpp0309237	FBgn0050109	-	CG30109
gene3502	0.249611	3.65471	9.22429	0.00341044	0.0381083	GB55944	725904	LOC725904	trafficking protein particle complex subunit 6B	FBpp0082570	FBgn0266722	TRAPP subunit 33	Trs33
gene2071	0.213923	4.08947	9.21801	0.0034207	0.0381393	GB49758	100578691	LOC100578691	NA	NA	NA	NA	NA
gene669	0.224348	4.50111	9.21492	0.00342576	0.0381393	GB45882	725237	LOC725237	protein scabrous	FBpp0086969	FBgn0003326	scabrous	sca
gene11147	0.521062	5.21828	9.20951	0.00343466	0.038168	GB41663	727309	LOC727309	glutaredoxin-C4 isoform X2	FBpp0074830	FBgn0036820	Glutaredoxin 1	Grx1
gene1243	0.239461	4.64894	9.19837	0.00345303	0.0382096	NA	100578205	LOC100578205	uncharacterized protein LOC100578205	FBpp0084783	FBgn0039638	dim gamma-tubulin 6	dgt6
gene1795	0.282863	4.25883	9.18189	0.00348039	0.0383603	GB50816	552483	LOC552483	ankyrin repeat domain-containing protein 54	FBpp0076095	FBgn0036052	-	CG10809
gene9393	0.18107	4.77248	9.17331	0.00349474	0.0383916	GB43165	726964	LOC726964	NA	NA	NA	NA	NA
gene5952	0.491062	2.54354	9.16201	0.00351371	0.0385072	GB43287	100576492	LOC100576492	NA	NA	NA	NA	NA
gene1686	0.133871	7.46639	9.15871	0.00351929	0.038522	NA	102654955	LOC102654955	ATP synthase subunit b, mitochondrial	FBpp0076134	FBgn0019644	ATP synthase, subunit B	ATPsynB
gene5201	0.194926	4.97749	9.15258	0.00352964	0.0385797	GB41492	551832	LOC551832	zinc finger matrin-type protein 2	FBpp0073099	FBgn0035520	-	CG11586
gene11930	0.199031	4.7209	9.14532	0.00354195	0.0385797	GB54344	409951	LOC409951	39S ribosomal protein L20, mitochondrial	FBpp0075631	FBgn0036335	mitochondrial ribosomal protein L20	mRpL20
gene4175	0.244652	6.67386	9.14832	0.00353686	0.0385797	GB46776	724868	LOC724868	40S ribosomal protein S11	FBpp0087115	FBgn0033699	Ribosomal protein S11	RpS11
gene2931	0.244714	2.83968	9.14419	0.00354387	0.0385797	NA	113218658	LOC113218658	NA	NA	NA	NA	NA
gene9351	0.31263	4.3485	9.1431	0.00354571	0.0385797	GB45279	725822	LOC725822	RING finger protein PFF0165c	FBpp0084214	FBgn0039336	-	CG4553
gene9938	0.384189	6.49618	9.13318	0.00356264	0.0387176	GB52116	551870	LOC551870	60S ribosomal protein L36	FBpp0070152	FBgn0002579	Ribosomal protein L36	RpL36
gene7235	0.323795	8.62014	9.12947	0.00356898	0.0387404	GB41413	551975	Tpx-4	peroxiredoxin-like protein	FBpp0087356	FBgn0033520	Peroxiredoxin 2540-1	Prx2540-1
gene2905	0.502406	4.46379	9.12666	0.0035738	0.0387466	GB53668	413997	LOC413997	translocator protein	FBpp0077726	FBgn0031263	Translocator protein	Tspo
gene3670	0.265529	6.08056	9.10546	0.00361033	0.0390036	GB42987	411024	LOC411024	DDB1- and CUL4-associated factor 13	FBpp0075302	FBgn0036500	-	CG7275
gene11602	0.316152	4.39846	9.10578	0.00360977	0.0390036	GB50167	726731	LOC726731	probable 28S ribosomal protein S26, mitochondrial	FBpp0074887	FBgn0036774	mitochondrial ribosomal protein S26	mRpS26
gene1167	0.0815596	6.19379	9.08984	0.00363751	0.0391352	GB45508	409936	LOC409936	NA	NA	NA	NA	NA
gene12204	0.744458	2.78154	9.08859	0.00363969	0.0391352	NA	102655363	LOC102655363	NA	NA	NA	NA	NA
gene4780	0.247886	4.67584	9.08364	0.00364836	0.0391822	GB45698	409799	LOC409799	ataxin-7-like protein 3	FBpp0112092	FBgn0036804	SAGA associated factor 11kDa	Sgf11
gene8997	0.218066	4.87568	9.07608	0.00366162	0.0392509	GB45102	725951	LOC725951	LOW QUALITY PROTEIN: crossover junction endonuclease MUS81	FBpp0070165	FBgn0040347	mus81	mus81
gene4311	0.232781	3.3406	9.07264	0.00366766	0.0392509	GB42089	552441	LOC552441	transmembrane protein 256 homolog	FBpp0083226	FBgn0038739	-	CG4686
gene9363	0.367274	5.33978	9.05661	0.00369602	0.039508	GB44878	552838	LOC552838	26S proteasome non-ATPase regulatory subunit 8	FBpp0075068	FBgn0028693	Regulatory particle non-ATPase 12	Rpn12
gene633	0.0943684	4.91222	9.01622	0.00376848	0.0400072	GB45862	100578653	LOC100578653	twinkle protein, mitochondrial isoform X1	FBpp0079501	FBgn0032154	mitochondrial DNA helicase	mtDNA-helicase
gene3923	0.363387	6.0327	9.0199	0.00376181	0.0400072	GB53031	552213	LOC552213	activated RNA polymerase II transcriptional coactivator p15	FBpp0079211	FBgn0015299	Single stranded-binding protein c31A	Ssb-c31a
gene8082	0.450536	2.58382	9.01348	0.00377344	0.0400072	GB48400	726453	LOC726453	ATP synthase subunit s, mitochondrial	FBpp0311708	FBgn0034081	-	CG10731
gene12002	0.475259	4.61108	9.02668	0.00374958	0.0400072	GB54301	724827	LOC724827	NADH dehydrogenase [ubiquinone] 1 beta subcomplex subunit 7	FBpp0073777	FBgn0030605	NADH dehydrogenase (ubiquinone) B18 subunit	ND-B18
gene5596	0.479583	0.627038	9.0142	0.00377213	0.0400072	NA	102656896	LOC102656896	NA	NA	NA	NA	NA
gene7037	0.314977	4.9458	8.98849	0.00381908	0.0403504	GB51691	726341	LOC726341	ubiquinol-cytochrome-c reductase complex assembly factor 1	FBpp0076648	FBgn0035722	-	CG10075
gene10523	0.277263	6.73113	8.98082	0.00383321	0.040406	GB41545	409187	LOC409187	MD-2-related lipid-recognition protein	FBpp0085084	FBgn0039801	Niemann-Pick type C-2h	Npc2h
gene1562	0.32946	4.53156	8.98206	0.00383092	0.040406	GB55895	727049	LOC727049	NADH dehydrogenase [ubiquinone] 1 alpha subcomplex subunit 2	FBpp0077130	FBgn0040705	NADH dehydrogenase (ubiquinone) B8 subunit	ND-B8
gene253	0.182016	5.64661	8.97535	0.0038433	0.040419	GB53250	725317	LOC725317	PHD finger protein 12 isoform X2	FBpp0070864	FBgn0029861	-	CG3815
gene4708	0.210016	3.94148	8.97679	0.00384064	0.040419	GB41360	413684	LOC413684	NA	NA	NA	NA	NA
gene2296	0.377676	1.82363	8.96563	0.00386132	0.040515	GB55445	552311	LOC552311	T-box transcription factor TBX10 isoform X2	FBpp0071187	FBgn0021767	optomotor-blind-related-gene-1	org-1
gene7936	0.424066	7.65812	8.95399	0.00388303	0.040696	GB54596	551757	LOC551757	cytochrome b-c1 complex subunit 7	FBpp0084648	FBgn0039576	Ubiquinol-cytochrome c reductase 14 kDa subunit-like	UQCR-14L
gene5287	0.204418	4.57405	8.94879	0.00389277	0.0407511	GB42960	409977	LOC409977	uncharacterized protein LOC409977	FBpp0074578	FBgn0031070	-	CG12702
gene347	0.120605	6.62947	8.93051	0.00392719	0.0410174	GB40857	409383	LOC409383	matrix metalloproteinase-2 isoform X4	FBpp0306848	FBgn0033438	Matrix metalloproteinase 2	Mmp2
gene4166	0.315975	3.54742	8.89269	0.00399944	0.0412521	GB46785	552102	LOC552102	proteasome assembly chaperone 1	FBpp0078317	FBgn0037378	-	CG2046
gene7191	0.421242	5.63108	8.89884	0.00398759	0.0412521	NA	725807	LOC725807	AP-2 complex subunit sigma isoform X1	FBpp0083502	FBgn0043012	Adaptor Protein complex 2, sigma subunit	AP-2sigma
gene6939	0.425053	7.11186	8.89321	0.00399843	0.0412521	GB54814	413875	LOC413875	60S ribosomal protein L31	FBpp0087609	FBgn0285949	Ribosomal protein L31	RpL31
gene12024	0.585838	2.73134	8.90202	0.00398148	0.0412521	NA	113219326	LOC113219326	NA	NA	NA	NA	NA
gene4820	0.448354	7.68615	8.88914	0.00400629	0.0412761	GB45731	413014	LOC413014	NADH dehydrogenase [ubiquinone] 1 alpha subcomplex subunit 5	FBpp0076005	FBgn0047038	NADH dehydrogenase (ubiquinone) 13 kDa B subunit	ND-13B
gene7294	0.29792	3.15461	8.87868	0.00402654	0.0413912	GB44826	550684	LOC550684	uncharacterized protein LOC550684 isoform X1	FBpp0081434	FBgn0037609	-	CG9773
gene11531	0.303378	5.11456	8.86902	0.00404536	0.0414911	GB50125	725468	LOC725468	NA	NA	NA	NA	NA
gene2314	0.174185	3.74082	8.85992	0.00406315	0.0415603	GB55464	552037	LOC552037	POC1 centriolar protein homolog A isoform X2	FBpp0075597	FBgn0036354	Proteome of centrioles 1	Poc1
gene6873	0.285	4.217	8.8444	0.00409369	0.0416123	GB41905	726314	LOC726314	protein SCO2 homolog, mitochondrial	FBpp0078688	FBgn0262467	Synthesis of cytochrome c oxidase	Scox
gene2639	0.0667241	5.72858	8.82084	0.00414053	0.0416709	GB49096	410968	LOC410968	NA	NA	NA	NA	NA
gene8839	0.122278	4.443	8.81624	0.00414972	0.0416709	GB49423	411719	LOC411719	queuine tRNA-ribosyltransferase catalytic subunit	FBpp0077636	FBgn0031321	tRNA-guanine transglycosylase	Tgt
gene6035	0.264012	2.14948	8.81797	0.00414627	0.0416709	GB42465	411215	LOC411215	DTW domain-containing protein 2	FBpp0081096	FBgn0037492	-	CG10050
gene9571	0.269573	2.90641	8.82235	0.0041375	0.0416709	NA	100577737	LOC100577737	NA	NA	NA	NA	NA
gene10938	0.497143	3.06558	8.8204	0.00414141	0.0416709	NA	102656425	LOC102656425	CDGSH iron-sulfur domain-containing protein 3, mitochondrial	FBpp0085468	FBgn0033100	-	CG3420
gene2790	0.674471	5.05511	8.79537	0.00419177	0.0419545	NA	113218623	LOC113218623	uncharacterized protein LOC113218623	FBpp0075621	FBgn0036342	-	CG11279
gene6292	0.251086	5.40659	8.77028	0.00424291	0.042396	GB52589	551513	LOC551513	NA	NA	NA	NA	NA
gene5628	0.271077	3.97345	8.76465	0.00425448	0.042396	GB45380	727306	LOC727306	bolA-like protein 3 isoform X1	FBpp0086996	FBgn0061360	-	CG33672
gene7062	0.445102	2.5195	8.76517	0.00425342	0.042396	GB51736	724398	LOC724398	LOW QUALITY PROTEIN: gibberellin-regulated protein 14	FBpp0079185	FBgn0031957	TweedleE	TwdlE
gene7059	0.312858	4.19032	8.75995	0.00426416	0.0424331	GB51674	551954	LOC551954	NA	NA	NA	NA	NA
gene3850	0.209089	5.37662	8.75202	0.00428056	0.0424702	GB44125	552664	LOC552664	probable ATP-dependent RNA helicase DDX28	FBpp0077674	FBgn0086130	DEAD box protein 21E2	Dbp21E2
gene7352	0.422367	5.14565	8.7525	0.00427955	0.0424702	GB42778	552529	LOC552529	U6 snRNA-associated Sm-like protein LSm4	FBpp0293054	FBgn0032240	-	CG17768
gene11747	0.245174	6.47106	8.74649	0.00429201	0.0424914	GB49994	408515	LOC408515	60S ribosomal protein L26	FBpp0074833	FBgn0036825	Ribosomal protein L26	RpL26
gene4225	0.435732	7.31052	8.7465	0.00429198	0.0424914	GB46750	726439	LOC726439	40S ribosomal protein S16	FBpp0071766	FBgn0034743	Ribosomal protein S16	RpS16
gene8307	0.143826	5.42609	8.74341	0.00429841	0.0425038	NA	102656107	LOC102656107	immunoglobulin-binding protein 1	FBpp0080045	FBgn0051852	Two A-associated protein of 42kDa	Tap42
gene2649	0.428752	6.07149	8.73781	0.00431008	0.0425317	GB46845	725432	LOC725432	60S ribosomal protein L37a	FBpp0078656	FBgn0261608	Ribosomal protein L37A	RpL37A
gene5403	0.212574	4.05734	8.73517	0.00431558	0.04254	GB53567	412889	LOC412889	branched-chain-amino-acid aminotransferase, cytosolic	FBpp0073608	FBgn0030482	-	CG1673
gene12171	0.338285	4.86139	8.71355	0.00436097	0.0429409	GB47629	551106	LOC551106	ubiquitin-fold modifier-conjugating enzyme 1	FBpp0086402	FBgn0034061	Ubiquitin-fold modifier conjugating enzyme 1	Ufc1
gene7656	0.196035	4.82039	8.68662	0.00441821	0.0433641	GB53430	411304	LOC411304	reticulon-4-interacting protein 1, mitochondrial	FBpp0077340	FBgn0031500	-	CG17221
gene7465	0.0957479	6.97975	8.68112	0.00442998	0.0434329	GB42656	552345	LOC552345	gamma-1-syntrophin isoform X1	FBpp0086244	FBgn0034135	Syntrophin-like 2	Syn2
gene9647	0.167188	6.42831	8.67755	0.00443766	0.0434614	GB48314	724407	LOC724407	uncharacterized protein LOC724407	FBpp0072969	FBgn0047135	-	CG32276
gene10588	0.247814	4.90458	8.64507	0.00450805	0.0439734	GB16493	725620	LOC725620	28S ribosomal protein S33, mitochondrial	FBpp0082767	FBgn0038426	mitochondrial ribosomal protein S33	mRpS33
gene11258	0.276577	5.89844	8.6406	0.00451785	0.0439734	GB51800	409090	LOC409090	uncharacterized protein LOC409090	FBpp0071976	FBgn0015903	apontic	apt
gene10573	0.2933	5.98479	8.63482	0.00453053	0.0439734	GB55683	551742	LOC551742	MICOS complex subunit MIC25 isoform X1	FBpp0085107	FBgn0010808	Coiled-coil-helix-coiled-coil-helix domain containing 3	Chchd3
gene1452	0.316956	6.44543	8.64256	0.00451355	0.0439734	GB17883	727199	LOC727199	probable NADH dehydrogenase [ubiquinone] 1 alpha subcomplex subunit 12	FBpp0077425	FBgn0031436	NADH dehydrogenase (ubiquinone) B17.2 subunit	ND-B17.2
gene11953	0.436917	6.76576	8.63354	0.00453334	0.0439734	GB54384	725315	LOC725315	uncharacterized protein LOC725315 isoform X1	FBpp0086570	FBgn0033961	NADH dehydrogenase (ubiquinone) B15 subunit	ND-B15
gene9095	0.218553	2.2571	8.6209	0.0045612	0.0439829	GB45019	100577789	LOC100577789	NA	NA	NA	NA	NA
gene5264	0.227994	3.39046	8.6179	0.00456785	0.0439829	GB46337	411156	LOC411156	elongator complex protein 4 isoform X2	FBpp0078729	FBgn0031711	-	CG6907
gene12113	0.238581	3.33696	8.63049	0.00454004	0.0439829	GB51304	100578921	LOC100578921	NA	NA	NA	NA	NA
gene1366	0.2591	4.48468	8.61562	0.0045729	0.0439829	GB55011	551960	LOC551960	eukaryotic translation initiation factor 3 subunit K	FBpp0071587	FBgn0034654	eukaryotic translation initiation factor 3 subunit k	eIF3k
gene8226	0.298156	2.74428	8.61954	0.00456422	0.0439829	GB51069	552042	LOC552042	rab-like protein 3 isoform X1	FBpp0074107	FBgn0030792	-	CG4789
gene1259	0.616157	3.67316	8.61617	0.00457168	0.0439829	GB51625	724638	LOC724638	H/ACA ribonucleoprotein complex subunit 3	FBpp0087347	FBgn0033548	-	CG7637
gene903	0.942426	0.780385	8.61611	0.00457181	0.0439829	GB48323	552719	LOC552719	mediator of RNA polymerase II transcription subunit 11	FBpp0074821	FBgn0036811	Mediator complex subunit 11	MED11
gene4238	0.256457	5.15883	8.61043	0.00458442	0.0440008	GB46734	726653	LOC726653	mitochondrial import inner membrane translocase subunit TIM14 isoform X1	FBpp0288463	FBgn0036173	-	CG7394
gene9703	0.452032	3.66131	8.61161	0.00458181	0.0440008	GB50324	724988	LOC724988	uncharacterized protein LOC724988	FBpp0289305	FBgn0085271	-	CG34242
gene4083	0.413096	2.28977	8.60687	0.00459236	0.0440306	NA	102656901	LOC102656901	NA	NA	NA	NA	NA
gene10338	0.229988	6.1378	8.59282	0.00462377	0.0442459	NA	100578957	LOC100578957	uncharacterized protein LOC100578957	FBpp0072243	FBgn0035041	-	CG13594
gene10631	0.28622	1.96702	8.59249	0.00462452	0.0442459	GB42276	550958	LOC550958	uncharacterized protein LOC550958	FBpp0075950	FBgn0036139	-	CG6216
gene1118	0.252221	5.10779	8.58456	0.00464235	0.0442772	GB12181	724540	LOC724540	probable galactose-1-phosphate uridylyltransferase	FBpp0078951	FBgn0263200	Galactose-1-phosphate uridylyltransferase	Galt
gene8174	0.253559	3.70823	8.55536	0.00470865	0.0446763	GB52652	724152	LOC724152	uncharacterized protein LOC724152	FBpp0077882	FBgn0036994	-	CG5199
gene45	0.349485	4.63452	8.55732	0.00470417	0.0446763	GB42173	726788	LOC726788	protein TSSC4	FBpp0076083	FBgn0036063	-	CG6674
gene1362	0.608112	3.97877	8.55994	0.00469819	0.0446763	GB54914	724639	LOC724639	COP9 signalosome complex subunit 9	FBpp0086852	FBgn0040754	-	CG17059
gene3153	0.565118	3.67659	8.54505	0.00473228	0.0448533	NA	107964134	LOC107964134	NA	NA	NA	NA	NA
gene9705	0.198776	5.62714	8.53112	0.00476442	0.0451111	GB50323	724943	LOC724943	phosphatidylinositol glycan anchor biosynthesis class U protein	FBpp0079294	FBgn0032052	Phosphatidylinositol glycan anchor biosynthesis class U	PIG-U
gene8536	0.173237	3.39636	8.52889	0.00476959	0.0451132	GB46617	726955	LOC726955	rhythmically expressed gene 2 protein	FBpp0072460	FBgn0016715	Rhythmically expressed gene 2	Reg-2
gene7470	0.10958	7.56472	8.51985	0.0047906	0.0452635	GB42844	409217	LOC409217	guanine nucleotide exchange factor DBS isoform X3	FBpp0085412	FBgn0050440	-	CG30440
gene11486	0.253477	3.53671	8.51778	0.00479541	0.0452635	GB50603	550767	LOC550767	ribose-5-phosphate isomerase	FBpp0291066	FBgn0050410	Ribose-5-phosphate isomerase	Rpi
gene447	0.238581	5.3918	8.51388	0.00480452	0.0453026	GB40801	551974	LOC551974	thioredoxin-like protein 4A	FBpp0077125	FBgn0031601	Dim1	Dim1
gene9815	0.244861	4.7286	8.51014	0.00481328	0.0453383	GB40595	100578473	LOC100578473	protein FAM177A1	FBpp0070975	FBgn0029937	-	CG8300
gene3964	0.126689	5.2371	8.49179	0.00485642	0.0456503	GB15623	725909	LOC725909	probable cysteine--tRNA ligase, mitochondrial	FBpp0086706	FBgn0033900	Cysteinyl-tRNA synthetase, mitochondrial	CysRS-m
gene11931	0.377783	5.92589	8.48586	0.00487045	0.045688	GB54371	413529	LOC413529	something about silencing protein 10	FBpp0070719	FBgn0029755	Something about silencing 10	Sas10
gene6411	0.390796	7.40559	8.48692	0.00486793	0.045688	GB40460	409150	LOC409150	probable enoyl-CoA hydratase, mitochondrial	FBpp0086770	FBgn0033879	Enoyl-CoA hydratase, short chain 1	Echs1
gene8160	0.385889	6.96121	8.48009	0.00488414	0.0457694	GB52644	726120	LOC726120	ATP synthase-coupling factor 6, mitochondrial	FBpp0083824	FBgn0016119	ATP synthase, coupling factor 6	ATPsynCF6
gene3692	0.137518	4.93631	8.47727	0.00489085	0.0457852	GB44225	724781	LOC724781	NA	NA	NA	NA	NA
gene11312	0.360246	4.62875	8.46946	0.00490947	0.0458653	GB54652	100578560	LOC100578560	28S ribosomal protein S18c, mitochondrial	FBpp0084989	FBgn0039765	mitochondrial ribosomal protein S18C	mRpS18C
gene83	0.256229	2.0535	8.45741	0.00493836	0.046088	GB47725	410765	LOC410765	NA	NA	NA	NA	NA
gene1889	0.243558	4.60271	8.42837	0.00500869	0.0466012	GB52506	100578119	LOC100578119	NA	NA	NA	NA	NA
gene456	0.207282	5.69151	8.41818	0.0050336	0.0467853	GB40782	412480	LOC412480	ribosomal RNA processing protein 1 homolog	FBpp0080052	FBgn0022069	Nnp-1	Nnp-1
gene11742	0.187011	2.45987	8.40782	0.00505909	0.0469567	GB50000	726495	LOC726495	NA	NA	NA	NA	NA
gene7725	0.202975	3.86702	8.40427	0.00506786	0.0469567	GB53406	408984	Lin-52	lin-52 protein	FBpp0070805	FBgn0029800	lin-52	lin-52
gene762	0.545793	1.76636	8.40386	0.00506885	0.0469567	GB46461	100578966	LOC100578966	NA	NA	NA	NA	NA
gene6699	0.113212	6.56987	8.39554	0.00508946	0.0469698	GB43885	412835	LOC412835	NA	NA	NA	NA	NA
gene8533	0.356622	4.19836	8.39137	0.00509981	0.0469698	GB46619	726923	LOC726923	DNA polymerase epsilon subunit 3	FBpp0099657	FBgn0043002	Chromatin accessibility complex 14kD protein	Chrac-14
gene8786	0.437439	5.14675	8.39471	0.00509152	0.0469698	NA	102655440	LOC102655440	uncharacterized protein LOC102655440	FBpp0073308	FBgn0030292	-	CG11752
gene8143	0.121495	4.62801	8.38578	0.00511374	0.0470505	GB52634	725578	LOC725578	NA	NA	NA	NA	NA
gene6694	0.265232	3.57724	8.37678	0.00513623	0.0471622	GB43844	725871	LOC725871	ARL14 effector protein	FBpp0311516	FBgn0033000	-	CG14464
gene3856	0.184426	4.60093	8.37303	0.00514564	0.0472011	GB44083	552621	LOC552621	RNA polymerase II-associated factor 1 homolog isoform X2	FBpp0078508	FBgn0010750	antimeros	atms
gene2709	0.189168	5.05607	8.36539	0.00516485	0.0472822	GB46895	552603	LOC552603	KDEL motif-containing protein 1 isoform X2	FBpp0083714	FBgn0051139	-	CG31139
gene12366	1.10132	8.11245	8.36131	0.00517514	0.0473289	NA	807690	COX3	cytochrome c oxidase subunit III	FBpp0100180	FBgn0013676	mitochondrial Cytochrome c oxidase subunit III	mt:CoIII
gene12132	0.0907727	7.91154	8.3557	0.00518933	0.0473636	GB47651	413120	LOC413120	dnaJ homolog subfamily B member 12	FBpp0082332	FBgn0038195	-	CG3061
gene4445	0.321681	1.86479	8.3566	0.00518705	0.0473636	NA	113218765	LOC113218765	NA	NA	NA	NA	NA
gene2821	0.593675	5.11721	8.35231	0.00519792	0.0473946	GB55827	551479	LOC551479	40S ribosomal protein S21	FBpp0077308	FBgn0015521	Ribosomal protein S21	RpS21
gene5884	0.333382	5.61709	8.34249	0.00522287	0.0475746	GB53270	412642	LOC412642	UPF0428 protein CXorf56 homolog	FBpp0080117	FBgn0028919	-	CG16865
gene1902	0.21206	6.86126	8.33649	0.00523819	0.0476664	GB52349	412700	LOC412700	general transcription and DNA repair factor IIH helicase subunit XPD	FBpp0071503	FBgn0261850	Xeroderma pigmentosum D	Xpd
gene4227	0.488526	4.58156	8.31936	0.00528219	0.0478916	GB46748	726480	LOC726480	39S ribosomal protein L54, mitochondrial	FBpp0071462	FBgn0034579	mitochondrial ribosomal protein L54	mRpL54
gene7236	0.320057	4.38757	8.30381	0.00532246	0.0480973	GB41412	726662	LOC726662	complex III assembly factor LYRM7 isoform X1	FBpp0290226	FBgn0083986	-	CG34150
gene11137	0.527007	4.27678	8.30152	0.00532841	0.0481034	GB41686	727327	Tom7	translocase of outer membrane 7	FBpp0087738	FBgn0033357	Translocase of outer membrane 7	Tom7
gene10929	0.267073	4.01533	8.279	0.00538739	0.0485508	GB52805	724339	LOC724339	phosphatidylinositol N-acetylglucosaminyltransferase subunit Q	FBpp0298004	FBgn0086448	Phosphatidylinositol glycan anchor biosynthesis class Q	PIG-Q
gene6961	0.324362	5.04534	8.26414	0.00542667	0.0488454	GB48064	100577575	LOC100577575	28S ribosomal protein S15, mitochondrial	FBpp0071771	FBgn0026261	bonsai	bonsai
gene2889	0.467881	4.64098	8.21956	0.00554632	0.0496772	NA	107964133	LOC107964133	uncharacterized protein LOC107964133	FBpp0079210	FBgn0031999	-	CG8419
gene5984	0.225725	5.11841	8.21531	0.00555787	0.0496877	GB47968	100576960	LOC100576960	DNA polymerase subunit gamma-2, mitochondrial	FBpp0099758	FBgn0004407	DNA polymerase gamma 35kD	DNApol-gamma35
gene3955	0.241913	8.53345	8.21311	0.00556384	0.0496877	GB53010	551541	LOC551541	NA	NA	NA	NA	NA
gene284	0.420083	0.89966	8.21097	0.00556968	0.0496912	NA	102654549	LOC102654549	NA	NA	NA	NA	NA
gene11593	0.46211	1.72121	8.20007	0.00559949	0.0498109	GB50079	726615	LOC726615	NA	NA	NA	NA	NA
gene12221	0.191635	3.04306	8.19373	0.00561689	0.0498684	GB45610	726437	LOC726437	tctex1 domain-containing protein 2 isoform X2	FBpp0081693	FBgn0037773	-	CG5359
gene10430	0.390227	4.7372	8.19378	0.00561675	0.0498684	GB47802	410469	LOC410469	signal recognition particle receptor subunit beta	FBpp0076325	FBgn0011509	Signal recognition particle receptor beta	SrpRbeta
gene1110	0.318498	4.81467	8.19122	0.00562381	0.0498812	GB40032	550996	LOC550996	rRNA-processing protein UTP23 homolog	FBpp0077570	FBgn0031361	-	CG17652
