# Supplementary material for: Effects of microRNA-305 knockdown on brain gene expression associated with division of labor in honey bee colonies (Apis mellifera)
Source: J Exp Biol. 2024 Apr 30;227(8):jeb246785. doi: 10.1242/jeb.246785 (PMC11112348; doi:10.1242/jeb.246785)
Supplement: Table S5. Differentally expressed transcription factors in the honey bee brain with ame-miR-305-5p knockdown. p < 0.05, hypergeometric test. [file jexbio-227-246785-TableS5.xlsx]

## Sheet: Sheet1
Table 5. Differentally expressed transcription factors in the honey bee brain with ame-miR-305-5p knockdown. p < 0.05, hypergeometric test.
GeneID	BEEBASE ID	Gene description	Gene name	LOC
gene69	GB47718	class A basic helix-loop-helix protein 15 isoform X2	NA	100576700
gene6564	GB47941	cyclic AMP response element-binding protein A	NA	100576912
gene2579	GB49067	zinc finger protein GLI1	NA	100578226
gene8453	GB48763	NA	helix-loop-helix protein delilah	100578780
gene1384	GB55002	uncharacterized protein LOC100578883	NA	100578883
gene1722	GB43462	putative transcription factor capicua isoform X3	NA	100578885
gene4584	GB44585	X-box-binding protein 1 isoform X1	NA	408853
gene7405	GB42692	ultraspiracle isoform X5	ultraspiracle	409227
gene800	GB46492	cyclic AMP-responsive element-binding protein 1 isoform X4	NA	409401
gene9177	GB44976	ataxin-2 homolog isoform X1	NA	410253
gene9054	GB45040	Krueppel-like factor 10	NA	410326
gene10427	GB47799	protein hairy	NA	410468
gene10991	GB52718	uncharacterized protein LOC410534	NA	410534
gene1847	GB50858	NA	T-box protein 2	410885
gene3725	GB14998	CCAAT/enhancer-binding protein	NA	411207
gene6905	GB52852	zinc finger protein 879	NA	411652
gene6044	GB42472	NA	embryonic polarity protein dorsal	411712
gene1152	GB42213	NA	mothers against decapentaplegic homolog 3	412601
gene1805	GB50829	DNA-binding protein D-ETS-4 isoform X2	NA	413060
gene5166	GB41516	ecdysone-induced protein 78C isoform X5	NA	413076
gene3507	GB55908	protein kibra isoform X1	NA	413440
gene1064	GB49738	photoreceptor-specific nuclear receptor	NA	413558
gene4800	GB11411	suppressor of hairless protein	NA	413870
gene11342	GB52904	nuclear hormone receptor HR96 isoform X1	NA	551825
gene2741	GB51522	LIM homeobox transcription factor 1-beta isoform X1	NA	724778
gene10421	GB47783	protein hairy	NA	724914
gene8599	GB43953	aryl hydrocarbon receptor nuclear translocator-like protein 1 isoform X1	NA	725614
gene1824	GB50732	nuclear transcription factor Y subunit alpha isoform X2	NA	725757
gene10993	GB52719	segmentation protein Runt	NA	726124
gene10032	GB52039	transcription factor cwo isoform X3	NA	726204
gene7672	GB12004	transcription factor AP-1	NA	726289
gene11570	GB50091	myb-like protein Q isoform X2	alpha-protein kinase 1 (Egr)	726302
gene3857	GB44084	NA	CCAAT/enhancer-binding protein gamma	726550
gene9034	GB45050	class E basic helix-loop-helix protein 23	NA	726594
gene529	GB48999	helix-loop-helix protein 11	NA	726729
